# Supplementary material for: Chloridotris(penta­fluoro­benzene­thiol­ato-κS)[tris­(4-fluoro­phen­yl)phosphine-κP]osmium(IV)
Source: Acta Crystallogr Sect E Struct Rep Online. 2010 Mar 31;66(Pt 4):m477–8. doi: 10.1107/S1600536810011281 (PMC2983803; doi:10.1107/S1600536810011281)
Supplement: Supplementary file 1 [file e-66-0m477-sup1.cif]

##############################################################################
###                                                                        ###
###        Electronic paper (Acta Crystallographica Section E)             ###
###                                                                        ###
##############################################################################
#                                                                            #
# This CIF contains the data in a paper accepted for publication in Acta     #
# Crystallographica Section E. It conforms to the requirements of Notes      #
# for Authors for Section E, and has been peer reviewed under the auspices   #
# of the IUCr Commission on Journals.                                        #
#                                                                            #
# Full details of the Crystallographic Information File format               #
# are given in the paper "The Crystallographic Information File (CIF):       #
# a New Standard Archive File for Crystallography" by S. R. Hall, F. H.      #
# Allen and I. D. Brown [Acta Cryst. (1991), A47, 655-685].                  #
#                                                                            #
# The current version of the core CIF dictionary is obtainable from          #
# ftp://ftp.iucr.org/pub/cif_core.dic. The current version number is 2.4.    #
#                                                                            #
# Software is freely available for graphical display of the structure(s) in  #
# this CIF.  For information consult the CIF home page http://www.iucr.org/  #
# cif/home.html                                                              #
#                                                                            #
# This file may be used for bona fide research purposes within the           #
# scientific community so long as proper attribution is given to the journal # 
# article from which it was obtained.                                        #
#                                                                            #
##############################################################################
                                             
data_I
_audit_creation_method     SHELXTL-Plus
_chemical_name_systematic
;
Chloridotris(pentafluorobenzenethiolato-\k<i>S</i>)[tris(4-
fluorophenyl)phosphine-\k<i>P</i>]osmium(IV)
;
_chemical_name_common     ?
_chemical_formula_moiety     'C36 H12 Cl F18 Os P S3'
_chemical_formula_sum     'C36 H12 Cl F18 Os P S3'
_chemical_formula_iupac     '[Os (C6 F5 S)3 Cl (C18 H12 F3 P)]'
_chemical_formula_weight     1139.26
_chemical_melting_point     ?
_symmetry_cell_setting     monoclinic
_symmetry_space_group_name_H-M     'P 21/c'
_symmetry_space_group_name_Hall     '-P 2ybc'
loop_
    _symmetry_equiv_pos_as_xyz
    'x, y, z'
    '-x, y+1/2, -z+1/2'
    '-x, -y, -z'
    'x, -y-1/2, z-1/2'
_cell_length_a     17.983(7)
_cell_length_b     10.446(5)
_cell_length_c     21.521(8)
_cell_angle_alpha     90.00
_cell_angle_beta     107.62(2)
_cell_angle_gamma     90.00
_cell_volume     3853(3)
_cell_formula_units_Z     4
_cell_measurement_reflns_used     84
_cell_measurement_theta_min     5.21
_cell_measurement_theta_max     12.47
_cell_measurement_temperature     298.0(10)
_cell_measurement_pressure     101(2)
_exptl_crystal_description     prism
_exptl_crystal_colour     'dark-brown'
_exptl_crystal_size_max     0.5
_exptl_crystal_size_mid     0.4
_exptl_crystal_size_min     0.3
_exptl_crystal_density_diffrn     1.964
_exptl_crystal_density_meas     ?
_exptl_crystal_density_method     'not measured'
_exptl_crystal_F_000     2184
_exptl_absorpt_coefficient_mu     3.699
_exptl_absorpt_correction_type     psi-scan
_exptl_absorpt_process_details     '(XSCANS; Siemens, 1996)'
_exptl_absorpt_correction_T_min     0.215
_exptl_absorpt_correction_T_max     0.330
_exptl_special_details
;
;
_diffrn_ambient_temperature     298.0(10)
_diffrn_radiation_type     MoK\a
_diffrn_radiation_wavelength     0.71073
_diffrn_radiation_source     'fine-focus sealed tube'
_diffrn_radiation_monochromator     graphite
_diffrn_measurement_device_type     'Siemens P4'
_diffrn_measurement_method     '\w scans'
_diffrn_detector_area_resol_mean     ?
_diffrn_reflns_number     13694
_diffrn_reflns_av_R_equivalents     0.0516
_diffrn_reflns_av_sigmaI/netI     0.0458
_diffrn_reflns_theta_min     1.98
_diffrn_reflns_theta_max     25.03
_diffrn_reflns_theta_full     25.00
_diffrn_measured_fraction_theta_max     0.990
_diffrn_measured_fraction_theta_full     0.990
_diffrn_reflns_limit_h_min     -21
_diffrn_reflns_limit_h_max     11
_diffrn_reflns_limit_k_min     -12
_diffrn_reflns_limit_k_max     1
_diffrn_reflns_limit_l_min     -24
_diffrn_reflns_limit_l_max     25
_diffrn_standards_number     3
_diffrn_standards_interval_count     97
_diffrn_standards_interval_time     ?
_diffrn_standards_decay_%     0.5
loop_
    _diffrn_standard_refln_index_h
    _diffrn_standard_refln_index_k
    _diffrn_standard_refln_index_l
    0 -2 4
    -2 5 8
    2 5 -8
_refine_special_details
;
;
_reflns_number_total     6749
_reflns_number_gt     5120
_reflns_threshold_expression     I>2\s(I)
_refine_ls_structure_factor_coef     Fsqd
_refine_ls_matrix_type     full
_refine_ls_R_factor_all     0.0760
_refine_ls_R_factor_gt     0.0477
_refine_ls_wR_factor_gt     0.1047
_refine_ls_wR_factor_ref     0.1349
_refine_ls_goodness_of_fit_ref     1.325
_refine_ls_restrained_S_all     1.325
_refine_ls_number_reflns     6749
_refine_ls_number_parameters     542
_refine_ls_number_restraints     0
_refine_ls_number_constraints     0
_refine_ls_hydrogen_treatment     constr
_refine_ls_weighting_scheme     calc
_refine_ls_weighting_details
        'calc w=1/[\s^2^(Fo^2^)+(0.0260P)^2^+24.9505P] where P=(Fo^2^+2Fc^2^)/3'
_atom_sites_solution_hydrogens     geom
_atom_sites_solution_primary     direct
_atom_sites_solution_secondary     difmap
_refine_ls_shift/su_max     0.002
_refine_ls_shift/su_mean     0.000
_refine_diff_density_max     1.956
_refine_diff_density_min     -2.106
_refine_ls_extinction_method     'SHELXTL-Plus (Sheldrick, 2008)'
_refine_ls_extinction_coef     0.00165(11)
_refine_ls_extinction_expression
                                  'Fc^*^=kFc[1+0.001xFc^2^\l^3^/sin(2\q)]^-1/4^'
loop_
    _atom_type_symbol
    _atom_type_description
    _atom_type_scat_dispersion_real
    _atom_type_scat_dispersion_imag
    _atom_type_scat_source
    'C' 'C' 0.0033 0.0016
                         'International Tables Vol C Tables 4.2.6.8 and 6.1.1.4'
    'H' 'H' 0.0000 0.0000
                         'International Tables Vol C Tables 4.2.6.8 and 6.1.1.4'
    'F' 'F' 0.0171 0.0103
                         'International Tables Vol C Tables 4.2.6.8 and 6.1.1.4'
    'P' 'P' 0.1023 0.0942
                         'International Tables Vol C Tables 4.2.6.8 and 6.1.1.4'
    'S' 'S' 0.1246 0.1234
                         'International Tables Vol C Tables 4.2.6.8 and 6.1.1.4'
    'Cl' 'Cl' 0.1484 0.1585
                         'International Tables Vol C Tables 4.2.6.8 and 6.1.1.4'
    'Os' 'Os' -1.2165 7.6030
                         'International Tables Vol C Tables 4.2.6.8 and 6.1.1.4'
_computing_data_collection     'XSCANS (Siemens, 1996)'
_computing_cell_refinement     'XSCANS (Siemens, 1996)'
_computing_data_reduction     'XSCANS (Siemens, 1996)'
_computing_structure_solution     'SHELXTL-Plus (Sheldrick, 2008)'
_computing_structure_refinement     'SHELXTL-Plus (Sheldrick, 2008)'
_computing_molecular_graphics     'Mercury (Macrae <i>et al.</i>,  2008)'
_computing_publication_material     'SHELXTL-Plus (Sheldrick, 2008)'
loop_
    _atom_site_type_symbol
    _atom_site_label
    _atom_site_fract_x
    _atom_site_fract_y
    _atom_site_fract_z
    _atom_site_U_iso_or_equiv
    _atom_site_adp_type
    _atom_site_calc_flag
    _atom_site_refinement_flags
    _atom_site_occupancy
    _atom_site_disorder_assembly
    _atom_site_disorder_group
    Os Os1 0.76039(2) 0.56074(3) 0.715615(17) 0.04286(15) Uani d . 1 . .
    Cl Cl1 0.78380(14) 0.6117(2) 0.61374(11) 0.0508(6) Uani d . 1 . .
    P P1 0.73741(14) 0.5076(2) 0.81355(11) 0.0428(5) Uani d . 1 . .
    S S1 0.78307(18) 0.7581(3) 0.75283(13) 0.0589(7) Uani d . 1 . .
    S S2 0.85683(16) 0.4221(3) 0.74230(12) 0.0572(6) Uani d . 1 . .
    S S3 0.63988(15) 0.4992(3) 0.66494(12) 0.0549(6) Uani d . 1 . .
    C C1 0.8010(6) 0.5869(9) 0.8837(5) 0.053(2) Uani d . 1 . .
    C C2 0.8829(7) 0.5691(12) 0.8998(5) 0.072(3) Uani d . 1 . .
    H H2A 0.9022 0.5170 0.8732 0.086 Uiso calc R 1 . .
    C C3 0.9347(8) 0.6259(14) 0.9531(6) 0.082(4) Uani d . 1 . .
    H H3A 0.9883 0.6133 0.9632 0.099 Uiso calc R 1 . .
    C C4 0.9038(9) 0.7011(13) 0.9902(5) 0.076(4) Uani d . 1 . .
    F F4 0.9545(6) 0.7575(9) 1.0432(4) 0.120(3) Uani d . 1 . .
    C C5 0.8274(9) 0.7246(12) 0.9780(5) 0.076(4) Uani d . 1 . .
    H H5A 0.8099 0.7783 1.0051 0.092 Uiso calc R 1 . .
    C C6 0.7743(7) 0.6666(11) 0.9236(5) 0.066(3) Uani d . 1 . .
    H H6A 0.7211 0.6819 0.9144 0.079 Uiso calc R 1 . .
    C C7 0.7474(5) 0.3408(9) 0.8337(4) 0.045(2) Uani d . 1 . .
    C C8 0.7133(7) 0.2499(10) 0.7861(5) 0.063(3) Uani d . 1 . .
    H H8A 0.6900 0.2766 0.7434 0.075 Uiso calc R 1 . .
    C C9 0.7135(9) 0.1221(12) 0.8007(6) 0.083(4) Uani d . 1 . .
    H H9A 0.6925 0.0622 0.7682 0.099 Uiso calc R 1 . .
    C C10 0.7446(9) 0.0850(11) 0.8631(6) 0.075(4) Uani d . 1 . .
    F F10 0.7452(6) -0.0411(7) 0.8774(4) 0.110(3) Uani d . 1 . .
    C C11 0.7818(7) 0.1675(11) 0.9110(6) 0.073(3) Uani d . 1 . .
    H H11A 0.8066 0.1385 0.9530 0.087 Uiso calc R 1 . .
    C C12 0.7819(6) 0.2956(11) 0.8956(5) 0.057(3) Uani d . 1 . .
    H H12A 0.8062 0.3534 0.9283 0.069 Uiso calc R 1 . .
    C C13 0.6421(5) 0.5476(10) 0.8168(4) 0.048(2) Uani d . 1 . .
    C C14 0.6033(7) 0.4718(12) 0.8503(6) 0.071(3) Uani d . 1 . .
    H H14A 0.6261 0.3952 0.8685 0.085 Uiso calc R 1 . .
    C C15 0.5324(7) 0.5062(13) 0.8573(6) 0.075(3) Uani d . 1 . .
    H H15A 0.5088 0.4560 0.8817 0.090 Uiso calc R 1 . .
    C C16 0.4974(6) 0.6154(12) 0.8278(5) 0.060(3) Uani d . 1 . .
    F F16 0.4288(4) 0.6488(8) 0.8350(4) 0.089(2) Uani d . 1 . .
    C C17 0.5316(7) 0.6903(12) 0.7939(6) 0.074(3) Uani d . 1 . .
    H H17A 0.5066 0.7644 0.7742 0.089 Uiso calc R 1 . .
    C C18 0.6040(6) 0.6581(11) 0.7881(5) 0.061(3) Uani d . 1 . .
    H H18A 0.6273 0.7111 0.7647 0.073 Uiso calc R 1 . .
    C C19 0.7813(7) 0.8609(9) 0.6869(5) 0.062(3) Uani d . 1 . .
    C C20 0.7086(8) 0.9076(11) 0.6483(6) 0.070(3) Uani d . 1 . .
    F F20 0.6449(5) 0.8800(8) 0.6635(4) 0.092(2) Uani d . 1 . .
    C C21 0.7051(9) 0.9799(12) 0.5942(7) 0.084(4) Uani d . 1 . .
    F F21 0.6339(6) 1.0171(9) 0.5564(4) 0.120(3) Uani d . 1 . .
    C C22 0.7686(11) 1.0100(13) 0.5801(7) 0.088(4) Uani d . 1 . .
    F F22 0.7646(7) 1.0821(8) 0.5264(4) 0.137(4) Uani d . 1 . .
    C C23 0.8428(10) 0.9711(13) 0.6153(7) 0.083(4) Uani d . 1 . .
    F F23 0.9054(6) 0.9989(10) 0.6012(5) 0.133(4) Uani d . 1 . .
    C C24 0.8443(8) 0.8931(12) 0.6702(6) 0.076(3) Uani d . 1 . .
    F F24 0.9150(5) 0.8441(9) 0.7039(4) 0.100(3) Uani d . 1 . .
    C C25 0.9160(6) 0.4406(10) 0.6912(5) 0.054(2) Uani d . 1 . .
    C C26 0.9050(6) 0.3713(11) 0.6354(5) 0.059(3) Uani d . 1 . .
    F F26 0.8450(4) 0.2905(7) 0.6162(4) 0.088(2) Uani d . 1 . .
    C C27 0.9505(7) 0.3856(13) 0.5952(5) 0.070(3) Uani d . 1 . .
    F F27 0.9364(5) 0.3208(10) 0.5399(4) 0.107(3) Uani d . 1 . .
    C C28 1.0114(7) 0.4685(15) 0.6120(6) 0.078(4) Uani d . 1 . .
    F F28 1.0582(5) 0.4826(11) 0.5748(5) 0.125(3) Uani d . 1 . .
    C C29 1.0258(7) 0.5396(14) 0.6685(8) 0.085(4) Uani d . 1 . .
    F F29 1.0851(5) 0.6206(11) 0.6855(5) 0.138(4) Uani d . 1 . .
    C C30 0.9755(6) 0.5254(12) 0.7056(6) 0.067(3) Uani d . 1 . .
    F F30 0.9929(4) 0.5951(8) 0.7607(4) 0.095(2) Uani d . 1 . .
    C C31 0.6220(6) 0.4927(10) 0.5789(5) 0.054(2) Uani d . 1 . .
    C C32 0.5926(7) 0.5966(12) 0.5394(6) 0.069(3) Uani d . 1 . .
    F F32 0.5806(5) 0.7067(7) 0.5659(4) 0.104(3) Uani d . 1 . .
    C C33 0.5783(8) 0.5886(16) 0.4740(6) 0.085(4) Uani d . 1 . .
    F F33 0.5500(6) 0.6898(11) 0.4365(4) 0.139(4) Uani d . 1 . .
    C C34 0.5880(7) 0.4766(19) 0.4461(6) 0.087(4) Uani d . 1 . .
    F F34 0.5699(6) 0.4657(13) 0.3809(4) 0.140(4) Uani d . 1 . .
    C C35 0.6150(8) 0.3715(15) 0.4836(6) 0.081(4) Uani d . 1 . .
    F F35 0.6243(6) 0.2614(11) 0.4560(4) 0.133(4) Uani d . 1 . .
    C C36 0.6326(6) 0.3817(11) 0.5496(5) 0.063(3) Uani d . 1 . .
    F F36 0.6620(5) 0.2803(7) 0.5865(4) 0.088(2) Uani d . 1 . .
loop_
    _atom_site_aniso_label
    _atom_site_aniso_U_11
    _atom_site_aniso_U_22
    _atom_site_aniso_U_33
    _atom_site_aniso_U_12
    _atom_site_aniso_U_13
    _atom_site_aniso_U_23
    Os1 0.0543(2) 0.0379(2) 0.0388(2) -0.00019(17) 0.01766(16) 0.00087(15)
    Cl1 0.0629(14) 0.0505(13) 0.0431(12) -0.0031(11) 0.0224(11) 0.0043(10)
    P1 0.0553(14) 0.0410(13) 0.0371(12) -0.0003(11) 0.0212(10) 0.0003(10)
    S1 0.0863(19) 0.0437(14) 0.0519(15) -0.0079(13) 0.0288(14) -0.0035(11)
    S2 0.0636(15) 0.0599(17) 0.0513(14) 0.0123(13) 0.0223(12) 0.0082(12)
    S3 0.0617(15) 0.0576(16) 0.0481(14) -0.0056(12) 0.0207(12) 0.0031(11)
    C1 0.078(7) 0.036(5) 0.050(6) -0.007(5) 0.026(5) -0.004(4)
    C2 0.085(8) 0.078(8) 0.058(7) -0.017(7) 0.030(6) -0.016(6)
    C3 0.087(9) 0.093(10) 0.058(7) -0.027(8) 0.008(6) -0.018(7)
    C4 0.099(10) 0.079(9) 0.043(6) -0.036(8) 0.008(6) -0.013(6)
    F4 0.151(8) 0.130(8) 0.067(5) -0.062(6) 0.017(5) -0.037(5)
    C5 0.116(11) 0.064(8) 0.051(7) -0.015(7) 0.027(7) -0.022(6)
    C6 0.087(8) 0.055(7) 0.056(6) 0.003(6) 0.023(6) -0.002(5)
    C7 0.050(5) 0.043(5) 0.043(5) 0.005(4) 0.016(4) 0.002(4)
    C8 0.083(8) 0.051(6) 0.045(6) -0.007(6) 0.004(5) 0.004(5)
    C9 0.134(12) 0.043(6) 0.070(8) -0.006(7) 0.031(8) 0.001(6)
    C10 0.123(11) 0.041(6) 0.071(8) 0.014(6) 0.045(7) 0.015(6)
    F10 0.157(8) 0.052(5) 0.108(6) 0.005(5) 0.020(5) 0.025(4)
    C11 0.095(9) 0.057(7) 0.057(7) 0.013(6) 0.009(6) 0.019(6)
    C12 0.070(7) 0.057(7) 0.041(5) 0.004(5) 0.011(5) 0.005(5)
    C13 0.053(5) 0.056(6) 0.035(5) -0.004(5) 0.014(4) -0.004(4)
    C14 0.073(7) 0.060(7) 0.087(8) 0.005(6) 0.035(7) 0.018(6)
    C15 0.061(7) 0.078(8) 0.096(9) 0.014(6) 0.039(7) 0.020(7)
    C16 0.048(6) 0.075(8) 0.057(6) 0.012(5) 0.017(5) -0.004(6)
    F16 0.058(4) 0.112(6) 0.103(5) 0.023(4) 0.034(4) 0.006(5)
    C17 0.090(9) 0.072(8) 0.064(7) 0.028(7) 0.028(6) 0.010(6)
    C18 0.066(7) 0.062(7) 0.066(7) 0.007(5) 0.034(5) 0.015(5)
    C19 0.101(9) 0.030(5) 0.055(6) -0.023(5) 0.023(6) -0.007(4)
    C20 0.101(10) 0.041(6) 0.064(7) -0.006(6) 0.019(7) -0.001(5)
    F20 0.094(5) 0.073(5) 0.112(6) 0.012(4) 0.034(5) 0.008(4)
    C21 0.101(11) 0.049(7) 0.088(10) 0.010(7) 0.009(8) -0.003(6)
    F21 0.152(8) 0.083(6) 0.105(6) 0.023(6) 0.008(6) 0.017(5)
    C22 0.130(13) 0.060(8) 0.088(10) -0.022(9) 0.057(10) -0.014(7)
    F22 0.274(13) 0.072(6) 0.078(5) -0.008(7) 0.074(7) 0.013(4)
    C23 0.116(12) 0.058(8) 0.092(10) -0.036(8) 0.054(9) -0.021(7)
    F23 0.179(9) 0.118(8) 0.142(8) -0.070(7) 0.108(7) -0.026(6)
    C24 0.089(9) 0.062(8) 0.074(8) -0.030(7) 0.020(7) -0.011(6)
    F24 0.091(5) 0.106(7) 0.110(6) -0.040(5) 0.038(5) -0.015(5)
    C25 0.052(5) 0.063(7) 0.054(6) 0.014(5) 0.027(5) -0.002(5)
    C26 0.064(6) 0.056(7) 0.058(6) 0.007(5) 0.020(5) -0.007(5)
    F26 0.083(5) 0.086(5) 0.098(5) -0.016(4) 0.033(4) -0.034(4)
    C27 0.063(7) 0.090(9) 0.053(6) 0.022(7) 0.010(5) -0.008(6)
    F27 0.103(6) 0.149(8) 0.076(5) 0.023(5) 0.036(4) -0.028(5)
    C28 0.067(8) 0.100(11) 0.073(8) 0.020(7) 0.028(7) 0.007(7)
    F28 0.114(7) 0.165(9) 0.131(7) 0.015(6) 0.091(6) 0.022(7)
    C29 0.054(7) 0.081(10) 0.116(11) -0.007(7) 0.018(7) 0.013(8)
    F29 0.095(6) 0.150(9) 0.180(10) -0.057(6) 0.059(6) -0.036(8)
    C30 0.053(6) 0.075(8) 0.069(7) -0.014(6) 0.011(5) -0.010(6)
    F30 0.087(5) 0.103(6) 0.089(5) -0.017(4) 0.016(4) -0.033(4)
    C31 0.057(6) 0.054(6) 0.049(6) 0.000(5) 0.011(5) 0.003(5)
    C32 0.072(7) 0.068(8) 0.065(7) 0.004(6) 0.015(6) 0.007(6)
    F32 0.143(7) 0.061(5) 0.092(5) 0.021(5) 0.009(5) 0.008(4)
    C33 0.086(9) 0.099(11) 0.061(8) 0.003(8) 0.005(7) 0.030(8)
    F33 0.158(9) 0.145(9) 0.093(6) 0.021(7) 0.007(6) 0.065(6)
    C34 0.064(7) 0.144(15) 0.047(7) -0.012(9) 0.009(6) 0.004(8)
    F34 0.134(8) 0.236(13) 0.047(4) 0.001(8) 0.022(4) -0.007(6)
    C35 0.089(9) 0.096(11) 0.064(8) 0.003(8) 0.030(7) -0.019(8)
    F35 0.151(8) 0.149(9) 0.099(6) 0.022(7) 0.038(6) -0.058(6)
    C36 0.061(6) 0.060(7) 0.061(7) 0.007(5) 0.010(5) -0.004(6)
    F36 0.112(6) 0.059(4) 0.096(5) 0.018(4) 0.034(4) -0.002(4)
_geom_special_details
;
;
loop_
    _geom_bond_atom_site_label_1
    _geom_bond_atom_site_label_2
    _geom_bond_site_symmetry_2
    _geom_bond_distance
    _geom_bond_publ_flag
    Os1 S1 . 2.205(3) yes
    Os1 S2 . 2.199(3) yes
    Os1 S3 . 2.206(3) yes
    Os1 Cl1 . 2.414(2) yes
    Os1 P1 . 2.334(2) yes
    P1 C13 . 1.787(10) ?
    P1 C7 . 1.791(10) ?
    P1 C1 . 1.797(10) ?
    S1 C19 . 1.772(10) ?
    S2 C25 . 1.759(9) ?
    S3 C31 . 1.783(10) ?
    C1 C6 . 1.382(14) ?
    C1 C2 . 1.420(15) ?
    C2 C3 . 1.375(16) ?
    C2 H2A . 0.9300 ?
    C3 C4 . 1.354(18) ?
    C3 H3A . 0.9300 ?
    C4 C5 . 1.340(18) ?
    C4 F4 . 1.360(12) ?
    C5 C6 . 1.405(16) ?
    C5 H5A . 0.9300 ?
    C6 H6A . 0.9300 ?
    C7 C12 . 1.372(13) ?
    C7 C8 . 1.395(14) ?
    C8 C9 . 1.371(15) ?
    C8 H8A . 0.9300 ?
    C9 C10 . 1.345(16) ?
    C9 H9A . 0.9300 ?
    C10 F10 . 1.352(13) ?
    C10 C11 . 1.354(17) ?
    C11 C12 . 1.379(15) ?
    C11 H11A . 0.9300 ?
    C12 H12A . 0.9300 ?
    C13 C18 . 1.388(14) ?
    C13 C14 . 1.391(14) ?
    C14 C15 . 1.376(15) ?
    C14 H14A . 0.9300 ?
    C15 C16 . 1.363(16) ?
    C15 H15A . 0.9300 ?
    C16 F16 . 1.336(11) ?
    C16 C17 . 1.339(16) ?
    C17 C18 . 1.386(15) ?
    C17 H17A . 0.9300 ?
    C18 H18A . 0.9300 ?
    C19 C24 . 1.331(16) ?
    C19 C20 . 1.407(17) ?
    C20 F20 . 1.316(14) ?
    C20 C21 . 1.374(18) ?
    C21 C22 . 1.306(19) ?
    C21 F21 . 1.349(15) ?
    C22 F22 . 1.362(16) ?
    C22 C23 . 1.38(2) ?
    C23 F23 . 1.284(15) ?
    C23 C24 . 1.429(18) ?
    C24 F24 . 1.360(15) ?
    C25 C30 . 1.350(15) ?
    C25 C26 . 1.364(14) ?
    C26 F26 . 1.333(12) ?
    C26 C27 . 1.366(15) ?
    C27 F27 . 1.326(13) ?
    C27 C28 . 1.356(18) ?
    C28 F28 . 1.334(13) ?
    C28 C29 . 1.381(19) ?
    C29 F29 . 1.323(15) ?
    C29 C30 . 1.384(17) ?
    C30 F30 . 1.346(13) ?
    C31 C36 . 1.360(15) ?
    C31 C32 . 1.381(15) ?
    C32 F32 . 1.329(14) ?
    C32 C33 . 1.355(17) ?
    C33 F33 . 1.334(15) ?
    C33 C34 . 1.35(2) ?
    C34 F34 . 1.346(14) ?
    C34 C35 . 1.36(2) ?
    C35 F35 . 1.328(16) ?
    C35 C36 . 1.364(16) ?
    C36 F36 . 1.333(13) ?
loop_
    _geom_angle_atom_site_label_1
    _geom_angle_atom_site_label_2
    _geom_angle_atom_site_label_3
    _geom_angle_site_symmetry_1
    _geom_angle_site_symmetry_3
    _geom_angle
    _geom_angle_publ_flag
    S2 Os1 S1 . . 118.47(11) ?
    S2 Os1 S3 . . 121.08(11) ?
    S1 Os1 S3 . . 119.87(11) ?
    S2 Os1 P1 . . 87.06(9) ?
    S1 Os1 P1 . . 87.61(9) ?
    S3 Os1 P1 . . 87.77(9) ?
    S2 Os1 Cl1 . . 92.40(9) ?
    S1 Os1 Cl1 . . 93.42(9) ?
    S3 Os1 Cl1 . . 91.75(9) ?
    P1 Os1 Cl1 . . 178.96(9) ?
    C13 P1 C7 . . 104.2(5) ?
    C13 P1 C1 . . 103.5(5) ?
    C7 P1 C1 . . 104.7(5) ?
    C13 P1 Os1 . . 114.5(3) ?
    C7 P1 Os1 . . 114.7(3) ?
    C1 P1 Os1 . . 114.1(3) ?
    C19 S1 Os1 . . 108.6(3) ?
    C25 S2 Os1 . . 110.1(4) ?
    C31 S3 Os1 . . 111.5(4) ?
    C6 C1 C2 . . 117.2(10) ?
    C6 C1 P1 . . 123.2(9) ?
    C2 C1 P1 . . 119.6(8) ?
    C3 C2 C1 . . 122.5(12) ?
    C3 C2 H2A . . 118.7 ?
    C1 C2 H2A . . 118.7 ?
    C4 C3 C2 . . 116.5(13) ?
    C4 C3 H3A . . 121.7 ?
    C2 C3 H3A . . 121.7 ?
    C5 C4 C3 . . 124.7(11) ?
    C5 C4 F4 . . 118.2(12) ?
    C3 C4 F4 . . 117.1(13) ?
    C4 C5 C6 . . 118.9(11) ?
    C4 C5 H5A . . 120.6 ?
    C6 C5 H5A . . 120.6 ?
    C1 C6 C5 . . 120.1(12) ?
    C1 C6 H6A . . 120.0 ?
    C5 C6 H6A . . 120.0 ?
    C12 C7 C8 . . 116.6(9) ?
    C12 C7 P1 . . 123.5(8) ?
    C8 C7 P1 . . 119.7(7) ?
    C9 C8 C7 . . 121.6(10) ?
    C9 C8 H8A . . 119.2 ?
    C7 C8 H8A . . 119.2 ?
    C10 C9 C8 . . 118.7(12) ?
    C10 C9 H9A . . 120.6 ?
    C8 C9 H9A . . 120.6 ?
    C9 C10 F10 . . 118.7(12) ?
    C9 C10 C11 . . 122.4(11) ?
    F10 C10 C11 . . 118.6(11) ?
    C10 C11 C12 . . 118.1(10) ?
    C10 C11 H11A . . 121.0 ?
    C12 C11 H11A . . 121.0 ?
    C7 C12 C11 . . 122.3(10) ?
    C7 C12 H12A . . 118.9 ?
    C11 C12 H12A . . 118.9 ?
    C18 C13 C14 . . 116.5(9) ?
    C18 C13 P1 . . 121.8(7) ?
    C14 C13 P1 . . 121.7(8) ?
    C15 C14 C13 . . 122.3(11) ?
    C15 C14 H14A . . 118.8 ?
    C13 C14 H14A . . 118.8 ?
    C16 C15 C14 . . 118.7(11) ?
    C16 C15 H15A . . 120.7 ?
    C14 C15 H15A . . 120.7 ?
    F16 C16 C17 . . 120.2(11) ?
    F16 C16 C15 . . 118.5(10) ?
    C17 C16 C15 . . 121.3(10) ?
    C16 C17 C18 . . 120.3(11) ?
    C16 C17 H17A . . 119.8 ?
    C18 C17 H17A . . 119.8 ?
    C17 C18 C13 . . 120.9(10) ?
    C17 C18 H18A . . 119.6 ?
    C13 C18 H18A . . 119.6 ?
    C24 C19 C20 . . 117.9(11) ?
    C24 C19 S1 . . 124.0(11) ?
    C20 C19 S1 . . 118.1(9) ?
    F20 C20 C21 . . 120.8(13) ?
    F20 C20 C19 . . 120.1(10) ?
    C21 C20 C19 . . 119.1(13) ?
    C22 C21 F21 . . 121.9(15) ?
    C22 C21 C20 . . 120.7(15) ?
    F21 C21 C20 . . 117.4(14) ?
    C21 C22 F22 . . 120.2(17) ?
    C21 C22 C23 . . 124.7(14) ?
    F22 C22 C23 . . 115.0(14) ?
    F23 C23 C22 . . 125.1(14) ?
    F23 C23 C24 . . 121.7(16) ?
    C22 C23 C24 . . 113.2(13) ?
    C19 C24 F24 . . 119.7(12) ?
    C19 C24 C23 . . 124.3(14) ?
    F24 C24 C23 . . 115.9(13) ?
    C30 C25 C26 . . 116.5(10) ?
    C30 C25 S2 . . 121.0(8) ?
    C26 C25 S2 . . 122.5(9) ?
    F26 C26 C25 . . 119.8(10) ?
    F26 C26 C27 . . 117.3(10) ?
    C25 C26 C27 . . 122.8(11) ?
    F27 C27 C28 . . 119.0(12) ?
    F27 C27 C26 . . 121.5(12) ?
    C28 C27 C26 . . 119.5(11) ?
    F28 C28 C27 . . 121.1(13) ?
    F28 C28 C29 . . 119.0(14) ?
    C27 C28 C29 . . 119.9(11) ?
    F29 C29 C28 . . 120.6(13) ?
    F29 C29 C30 . . 121.5(14) ?
    C28 C29 C30 . . 118.0(12) ?
    F30 C30 C25 . . 121.0(10) ?
    F30 C30 C29 . . 115.6(11) ?
    C25 C30 C29 . . 123.2(12) ?
    C36 C31 C32 . . 117.8(10) ?
    C36 C31 S3 . . 120.5(8) ?
    C32 C31 S3 . . 121.6(9) ?
    F32 C32 C33 . . 119.6(12) ?
    F32 C32 C31 . . 119.9(10) ?
    C33 C32 C31 . . 120.5(12) ?
    F33 C33 C34 . . 119.7(13) ?
    F33 C33 C32 . . 119.9(15) ?
    C34 C33 C32 . . 120.4(13) ?
    F34 C34 C33 . . 120.9(15) ?
    F34 C34 C35 . . 118.6(16) ?
    C33 C34 C35 . . 120.4(12) ?
    F35 C35 C34 . . 120.3(13) ?
    F35 C35 C36 . . 120.8(14) ?
    C34 C35 C36 . . 118.9(13) ?
    F36 C36 C31 . . 119.2(10) ?
    F36 C36 C35 . . 118.9(11) ?
    C31 C36 C35 . . 121.9(12) ?
loop_
    _geom_torsion_atom_site_label_1
    _geom_torsion_atom_site_label_2
    _geom_torsion_atom_site_label_3
    _geom_torsion_atom_site_label_4
    _geom_torsion_site_symmetry_1
    _geom_torsion_site_symmetry_2
    _geom_torsion_site_symmetry_3
    _geom_torsion_site_symmetry_4
    _geom_torsion
    _geom_torsion_publ_flag
    S2 Os1 P1 C13 . . . . -160.3(4) ?
    S1 Os1 P1 C13 . . . . 81.0(4) ?
    S3 Os1 P1 C13 . . . . -39.0(4) ?
    S2 Os1 P1 C7 . . . . -39.9(4) ?
    S1 Os1 P1 C7 . . . . -158.6(4) ?
    S3 Os1 P1 C7 . . . . 81.4(4) ?
    S2 Os1 P1 C1 . . . . 80.8(4) ?
    S1 Os1 P1 C1 . . . . -37.9(4) ?
    S3 Os1 P1 C1 . . . . -157.9(4) ?
    S2 Os1 S1 C19 . . . . 109.5(5) ?
    S3 Os1 S1 C19 . . . . -79.1(5) ?
    P1 Os1 S1 C19 . . . . -165.2(5) ?
    Cl1 Os1 S1 C19 . . . . 14.9(5) ?
    S1 Os1 S2 C25 . . . . -81.7(4) ?
    S3 Os1 S2 C25 . . . . 107.0(4) ?
    P1 Os1 S2 C25 . . . . -167.3(4) ?
    Cl1 Os1 S2 C25 . . . . 13.5(4) ?
    S2 Os1 S3 C31 . . . . -85.5(4) ?
    S1 Os1 S3 C31 . . . . 103.3(4) ?
    P1 Os1 S3 C31 . . . . -170.7(4) ?
    Cl1 Os1 S3 C31 . . . . 8.4(4) ?
    C13 P1 C1 C6 . . . . -4.8(10) ?
    C7 P1 C1 C6 . . . . -113.7(9) ?
    Os1 P1 C1 C6 . . . . 120.2(8) ?
    C13 P1 C1 C2 . . . . 175.6(9) ?
    C7 P1 C1 C2 . . . . 66.7(9) ?
    Os1 P1 C1 C2 . . . . -59.4(9) ?
    C6 C1 C2 C3 . . . . 1.1(18) ?
    P1 C1 C2 C3 . . . . -179.3(10) ?
    C1 C2 C3 C4 . . . . 0(2) ?
    C2 C3 C4 C5 . . . . -1(2) ?
    C2 C3 C4 F4 . . . . 179.8(12) ?
    C3 C4 C5 C6 . . . . 1(2) ?
    F4 C4 C5 C6 . . . . -179.7(11) ?
    C2 C1 C6 C5 . . . . -1.0(16) ?
    P1 C1 C6 C5 . . . . 179.4(9) ?
    C4 C5 C6 C1 . . . . 0.1(18) ?
    C13 P1 C7 C12 . . . . -94.5(9) ?
    C1 P1 C7 C12 . . . . 13.8(10) ?
    Os1 P1 C7 C12 . . . . 139.6(8) ?
    C13 P1 C7 C8 . . . . 80.0(9) ?
    C1 P1 C7 C8 . . . . -171.7(8) ?
    Os1 P1 C7 C8 . . . . -46.0(9) ?
    C12 C7 C8 C9 . . . . 0.8(17) ?
    P1 C7 C8 C9 . . . . -174.0(10) ?
    C7 C8 C9 C10 . . . . 3(2) ?
    C8 C9 C10 F10 . . . . -179.6(12) ?
    C8 C9 C10 C11 . . . . -6(2) ?
    C9 C10 C11 C12 . . . . 5(2) ?
    F10 C10 C11 C12 . . . . 179.0(11) ?
    C8 C7 C12 C11 . . . . -1.4(16) ?
    P1 C7 C12 C11 . . . . 173.2(9) ?
    C10 C11 C12 C7 . . . . -1.5(19) ?
    C7 P1 C13 C18 . . . . -162.8(8) ?
    C1 P1 C13 C18 . . . . 87.9(9) ?
    Os1 P1 C13 C18 . . . . -36.8(9) ?
    C7 P1 C13 C14 . . . . 19.5(10) ?
    C1 P1 C13 C14 . . . . -89.8(10) ?
    Os1 P1 C13 C14 . . . . 145.5(8) ?
    C18 C13 C14 C15 . . . . -2.7(18) ?
    P1 C13 C14 C15 . . . . 175.1(10) ?
    C13 C14 C15 C16 . . . . 3(2) ?
    C14 C15 C16 F16 . . . . -179.7(11) ?
    C14 C15 C16 C17 . . . . -1.7(19) ?
    F16 C16 C17 C18 . . . . 177.9(10) ?
    C15 C16 C17 C18 . . . . 0.0(19) ?
    C16 C17 C18 C13 . . . . 0.4(18) ?
    C14 C13 C18 C17 . . . . 0.9(16) ?
    P1 C13 C18 C17 . . . . -176.9(9) ?
    Os1 S1 C19 C24 . . . . -92.9(10) ?
    Os1 S1 C19 C20 . . . . 84.7(9) ?
    C24 C19 C20 F20 . . . . -178.9(11) ?
    S1 C19 C20 F20 . . . . 3.3(14) ?
    C24 C19 C20 C21 . . . . 2.3(16) ?
    S1 C19 C20 C21 . . . . -175.4(9) ?
    F20 C20 C21 C22 . . . . 178.3(12) ?
    C19 C20 C21 C22 . . . . -3.0(19) ?
    F20 C20 C21 F21 . . . . -2.3(18) ?
    C19 C20 C21 F21 . . . . 176.4(10) ?
    F21 C21 C22 F22 . . . . 1(2) ?
    C20 C21 C22 F22 . . . . -179.7(12) ?
    F21 C21 C22 C23 . . . . -177.5(13) ?
    C20 C21 C22 C23 . . . . 2(2) ?
    C21 C22 C23 F23 . . . . 179.0(13) ?
    F22 C22 C23 F23 . . . . 1(2) ?
    C21 C22 C23 C24 . . . . 0(2) ?
    F22 C22 C23 C24 . . . . -178.5(11) ?
    C20 C19 C24 F24 . . . . -176.3(10) ?
    S1 C19 C24 F24 . . . . 1.3(16) ?
    C20 C19 C24 C23 . . . . -0.6(18) ?
    S1 C19 C24 C23 . . . . 177.0(9) ?
    F23 C23 C24 C19 . . . . -179.7(11) ?
    C22 C23 C24 C19 . . . . -0.5(19) ?
    F23 C23 C24 F24 . . . . -3.8(18) ?
    C22 C23 C24 F24 . . . . 175.3(11) ?
    Os1 S2 C25 C30 . . . . 87.0(10) ?
    Os1 S2 C25 C26 . . . . -93.0(9) ?
    C30 C25 C26 F26 . . . . -176.5(10) ?
    S2 C25 C26 F26 . . . . 3.5(15) ?
    C30 C25 C26 C27 . . . . -0.3(17) ?
    S2 C25 C26 C27 . . . . 179.7(9) ?
    F26 C26 C27 F27 . . . . -0.8(17) ?
    C25 C26 C27 F27 . . . . -177.1(11) ?
    F26 C26 C27 C28 . . . . 178.8(11) ?
    C25 C26 C27 C28 . . . . 2.5(19) ?
    F27 C27 C28 F28 . . . . -2.0(19) ?
    C26 C27 C28 F28 . . . . 178.3(11) ?
    F27 C27 C28 C29 . . . . 178.2(12) ?
    C26 C27 C28 C29 . . . . -1(2) ?
    F28 C28 C29 F29 . . . . 0(2) ?
    C27 C28 C29 F29 . . . . 179.9(13) ?
    F28 C28 C29 C30 . . . . 178.6(12) ?
    C27 C28 C29 C30 . . . . -2(2) ?
    C26 C25 C30 F30 . . . . -177.6(10) ?
    S2 C25 C30 F30 . . . . 2.4(16) ?
    C26 C25 C30 C29 . . . . -3.0(18) ?
    S2 C25 C30 C29 . . . . 177.0(10) ?
    F29 C29 C30 F30 . . . . -3(2) ?
    C28 C29 C30 F30 . . . . 178.9(12) ?
    F29 C29 C30 C25 . . . . -177.6(12) ?
    C28 C29 C30 C25 . . . . 4(2) ?
    Os1 S3 C31 C36 . . . . 92.6(9) ?
    Os1 S3 C31 C32 . . . . -91.3(9) ?
    C36 C31 C32 F32 . . . . 179.4(11) ?
    S3 C31 C32 F32 . . . . 3.3(16) ?
    C36 C31 C32 C33 . . . . -2.8(18) ?
    S3 C31 C32 C33 . . . . -178.9(10) ?
    F32 C32 C33 F33 . . . . -2(2) ?
    C31 C32 C33 F33 . . . . -179.9(12) ?
    F32 C32 C33 C34 . . . . -178.1(13) ?
    C31 C32 C33 C34 . . . . 4(2) ?
    F33 C33 C34 F34 . . . . 0(2) ?
    C32 C33 C34 F34 . . . . 176.3(12) ?
    F33 C33 C34 C35 . . . . -178.4(13) ?
    C32 C33 C34 C35 . . . . -2(2) ?
    F34 C34 C35 F35 . . . . 1(2) ?
    C33 C34 C35 F35 . . . . 179.8(13) ?
    F34 C34 C35 C36 . . . . -179.2(11) ?
    C33 C34 C35 C36 . . . . 0(2) ?
    C32 C31 C36 F36 . . . . 178.9(10) ?
    S3 C31 C36 F36 . . . . -4.9(15) ?
    C32 C31 C36 C35 . . . . -0.1(18) ?
    S3 C31 C36 C35 . . . . 176.1(10) ?
    F35 C35 C36 F36 . . . . 2.4(19) ?
    C34 C35 C36 F36 . . . . -177.3(11) ?
    F35 C35 C36 C31 . . . . -178.5(12) ?
    C34 C35 C36 C31 . . . . 2(2) ?
data_global
_journal_date_recd_electronic     2010-03-22
_journal_date_accepted     2010-03-25
_journal_name_full     'Acta Crystallographica, Section E'
_journal_year     2010
_journal_volume     66
_journal_issue      4
_journal_page_first     m477
_journal_page_last     m478
_journal_paper_category     QM
_journal_coeditor_code     KP2255
_publ_contact_author_name     'Sylvain Bernes'
_publ_contact_author_address
;
DEP Facultad de Ciencias Qu\'imicas, UANL
Guerrero y Progreso S/N
Col. Trevi\~no
64570 Monterrey, N.L.
Mexico
;
_publ_contact_author_email     sylvain_bernes@Hotmail.com
_publ_contact_author_fax     ?
_publ_contact_author_phone     ?
_publ_section_title
;\
Chloridotris(pentafluorobenzenethiolato-\k<i>S</i>)[tris(4-fluorophenyl)\
phosphine-\k<i>P</i>]osmium(IV)
;
loop_
    _publ_author_name
    _publ_author_footnote
    _publ_author_address
    "Arias, Asdr\'ubal" .
;
Centro de Qu\'imica del Instituto de Ciencias, BUAP
Ciudad Universitaria, San Manuel
72570 Puebla, Pue.
Mexico
;
    "Mel\'endez, Lidia" .
;
Centro de Qu\'imica del Instituto de Ciencias, BUAP
Ciudad Universitaria, San Manuel
72570 Puebla, Pue.
Mexico
;
    "Bern\`es, Sylvain" .
;
DEP Facultad de Ciencias Qu\'imicas, UANL
Guerrero y Progreso S/N
Col. Trevi\~no
64570 Monterrey, N.L.
Mexico
;
    "Arroyo, Maribel" .
;
Centro de Qu\'imica del Instituto de Ciencias, BUAP
Ciudad Universitaria, San Manuel
72570 Puebla, Pue.
Mexico
;
_exptl_special_details     ?
