# Supplementary material for: Chloridotris(penta­fluoro­benzene­thiol­ato-κS)[tris­(4-fluoro­phen­yl)phosphine-κP]osmium(IV)
Source: Acta Crystallogr Sect E Struct Rep Online. 2010 Mar 31;66(Pt 4):m477–8. doi: 10.1107/S1600536810011281 (PMC2983803; doi:10.1107/S1600536810011281)
Supplement: Supplementary file 2 [file e-66-0m477-Isup2.hkl]

# 
# h,k,l, Fc-squared, Fo-squared, sigma(Fo-squared) and status flag 
# 
data_I
_shelx_title ' as4 in P2(1)/c LAST REF' 
_shelx_refln_list_code          4 
_shelx_F_calc_maximum      445.37 
_exptl_crystal_F_000      2184.00 
_reflns_d_resolution_high  0.8400 
 
loop_ 
 _symmetry_equiv_pos_as_xyz 
 'x, y, z' 
 '-x, y+1/2, -z+1/2' 
 '-x, -y, -z' 
 'x, -y-1/2, z-1/2' 
 
_cell_length_a    17.9834 
_cell_length_b    10.4458 
_cell_length_c    21.5213 
_cell_angle_alpha  90.000 
_cell_angle_beta  107.620 
_cell_angle_gamma  90.000 
 
_shelx_F_squared_multiplier     1.000 
 
loop_ 
 _refln_index_h 
 _refln_index_k 
 _refln_index_l 
 _refln_F_squared_calc 
 _refln_F_squared_meas 
 _refln_F_squared_sigma 
 _refln_observed_status 
   2   0   0   152510.14   148113.06    871.59 o 
   3   0   0       55.89       22.96      9.29 o 
   4   0   0    45194.28    42873.48    778.61 o 
   5   0   0    64048.25    60221.12    558.10 o 
   6   0   0   156072.59   156201.34   1393.80 o 
   7   0   0    47538.41    45364.22    750.74 o 
   8   0   0    53896.89    55202.65   1538.60 o 
   9   0   0    11021.46    11040.47    497.98 o 
  10   0   0    25432.19    25486.06    387.90 o 
  11   0   0     6550.95     6234.28    127.74 o 
  14   0   0      299.91       93.89     47.83 o 
  15   0   0     5758.74     7150.07    236.26 o 
  16   0   0      109.45      -60.23     60.23 o 
  17   0   0     1437.71     1025.37     79.76 o 
  18   0   0     1006.72      422.64    109.28 o 
  19   0   0      578.82      -73.53    104.53 o 
  20   0   0      127.77      -85.62     85.62 o 
   1   1   0    16602.34    16532.85    855.45 o 
   2   1   0     3963.39     3962.34    107.41 o 
   3   1   0    11118.41     9762.95    205.53 o 
   4   1   0    20762.20    18786.32    241.94 o 
   5   1   0    34788.27    33499.25    297.60 o 
   6   1   0     8481.48     8205.64    160.22 o 
   7   1   0     2025.60     1662.73     27.46 o 
   8   1   0     8557.44     8686.15    155.39 o 
   9   1   0      591.95      603.03     71.72 o 
  10   1   0     5114.00     4619.22    453.07 o 
  11   1   0       74.60       86.99     28.85 o 
  12   1   0     1175.19     1315.07     98.97 o 
  13   1   0      482.88      412.33    132.59 o 
  14   1   0      686.40      680.66     42.38 o 
  15   1   0       30.83      121.61     36.95 o 
  16   1   0      584.39      653.54     47.80 o 
  17   1   0       12.83      124.60     38.58 o 
  18   1   0      558.16      538.88     89.18 o 
  19   1   0        0.89       49.98     62.10 o 
  20   1   0       19.07       75.93     59.27 o 
   1   2   0      325.88      388.97    203.10 o 
   2   2   0    31066.94    29110.54    457.44 o 
   3   2   0     8881.40     8161.39    277.56 o 
   4   2   0    21967.18    21329.82    565.73 o 
   5   2   0     1690.62     1845.20     41.31 o 
   6   2   0    25330.36    23286.70   1161.68 o 
   7   2   0      355.13      255.52     48.14 o 
   8   2   0    53690.99    54102.21    486.17 o 
   9   2   0     1269.53     1263.92     38.95 o 
  10   2   0    13495.02    14031.95    272.39 o 
  11   2   0      296.19       62.28     35.14 o 
  12   2   0     5040.27     5474.91    163.45 o 
  13   2   0     1177.57     1069.39     75.63 o 
  14   2   0     1656.87     1638.40     83.32 o 
  15   2   0     2081.99     2653.19     94.57 o 
  16   2   0     1139.49      501.55     89.20 o 
  17   2   0     1336.85      893.86     78.28 o 
  18   2   0     1426.26      480.91    117.27 o 
  19   2   0      570.90     -100.40    107.48 o 
  20   2   0       80.03      -51.07     94.77 o 
   1   3   0    61859.61    60802.01    719.86 o 
   2   3   0     1070.00      955.17    265.93 o 
   3   3   0    84946.60    84088.96    953.12 o 
   4   3   0      316.81      212.80    139.10 o 
   5   3   0    17120.17    16543.27    448.45 o 
   6   3   0     8773.75     8508.29    234.20 o 
   7   3   0    16440.54    15628.87    806.77 o 
   8   3   0     7654.64     7613.33    216.91 o 
   9   3   0    13859.64    13132.71    431.23 o 
  10   3   0     5829.33     4921.96    905.14 o 
  11   3   0     6297.35     6290.30    152.07 o 
  12   3   0     3622.88     4024.17    122.77 o 
  13   3   0     2999.09     3591.79    108.22 o 
  14   3   0     3313.52     3916.13    105.57 o 
  15   3   0     1183.81     1657.12     77.98 o 
  16   3   0     3184.99     3653.60    100.82 o 
  17   3   0      295.30      286.99     90.05 o 
  18   3   0     2355.06     2771.27    128.84 o 
  19   3   0       22.82      148.20     93.88 o 
   0   4   0     6706.95     6875.50    258.43 o 
   1   4   0     2745.99     2929.00    107.78 o 
   2   4   0     1044.90     1027.67    253.43 o 
   3   4   0     6449.58     6092.67    270.38 o 
   4   4   0       29.53      353.64    226.44 o 
   5   4   0      232.99      238.30    104.82 o 
   6   4   0      212.23      286.37     25.94 o 
   7   4   0        9.93       34.76     23.48 o 
   8   4   0     1441.41     1597.20     76.08 o 
   9   4   0      430.50      460.85     34.41 o 
  10   4   0     2191.50     1974.47    106.69 o 
  11   4   0     1001.00      990.07    202.93 o 
  12   4   0      133.09      187.18     49.31 o 
  13   4   0      232.50      310.02     54.33 o 
  14   4   0      363.98      506.69     56.69 o 
  15   4   0        0.23       14.17     55.21 o 
  16   4   0        4.37      -34.25     61.41 o 
  17   4   0       48.71       47.53     82.07 o 
  18   4   0       66.83      -58.16     83.25 o 
  19   4   0        4.37      -99.19     99.19 o 
   1   5   0    40509.46    38169.18    626.91 o 
   2   5   0     2997.96     2810.31     98.56 o 
   3   5   0    46115.00    39624.20   8985.15 o 
   4   5   0     1805.47     1408.89   1022.48 o 
   5   5   0    49776.23    47136.06    730.77 o 
   6   5   0     6068.12     6103.51    184.72 o 
   7   5   0    13849.32    13288.14    400.49 o 
   8   5   0     3315.46     3254.48     80.75 o 
   9   5   0     8544.55     9057.29    372.56 o 
  10   5   0     4833.83     4267.02    706.49 o 
  11   5   0     6551.27     6456.52    211.39 o 
  12   5   0     2045.60     2251.35     82.75 o 
  13   5   0     2709.34     3295.47     99.62 o 
  14   5   0     2744.18     3303.31     95.48 o 
  15   5   0     2349.19     2939.92     92.21 o 
  16   5   0     3293.68     3447.70    152.25 o 
  17   5   0      559.64      432.60    103.06 o 
  18   5   0      957.63     1079.73    115.77 o 
   0   6   0    12104.82    11654.65    330.32 o 
   1   6   0     3827.24     3739.42    203.53 o 
   2   6   0    23557.75    22071.88    488.76 o 
   3   6   0     5064.74     4803.86    160.29 o 
   4   6   0    12559.99    12937.95    387.09 o 
   5   6   0     3214.42     2863.36     71.94 o 
   6   6   0     1580.13     1632.40    164.01 o 
   7   6   0      157.68      131.01     92.41 o 
   8   6   0     3744.08     3836.59     72.60 o 
   9   6   0     4294.77     4162.58    139.53 o 
  10   6   0      991.60     1094.70     81.39 o 
  11   6   0     7600.97     8186.31    373.26 o 
  12   6   0      634.28      820.96     67.04 o 
  13   6   0     1905.40     2261.32     86.87 o 
  14   6   0       99.64       86.80     52.85 o 
  15   6   0      899.34     1077.08    108.98 o 
  16   6   0       30.17      153.52     96.24 o 
  17   6   0      570.59     -111.91    111.91 o 
   1   7   0     2588.25     2704.33     57.42 o 
   2   7   0       73.98       -1.46     34.54 o 
   3   7   0     1881.45     2026.09     74.48 o 
   4   7   0     1055.36      583.34    634.24 o 
   5   7   0     3247.15     2936.84     88.44 o 
   6   7   0     1501.11     1199.86    503.34 o 
   7   7   0     3467.47     3699.65     79.13 o 
   8   7   0       15.20       16.77     25.03 o 
   9   7   0     3614.43     4071.54     89.78 o 
  10   7   0      250.81       83.71    108.46 o 
  11   7   0     1957.63     2063.55     59.96 o 
  12   7   0      157.40       51.96     56.98 o 
  13   7   0     1273.30     1425.53     77.98 o 
  14   7   0      688.58      942.91    101.59 o 
  15   7   0      461.03      541.54    108.37 o 
  16   7   0      354.21       52.26    114.86 o 
   0   8   0     2369.48     2522.48     82.48 o 
   1   8   0      728.65      564.10    219.14 o 
   2   8   0     7198.56     6968.66    461.80 o 
   3   8   0     3378.73     3180.29    392.49 o 
   4   8   0    10691.99    11292.09    312.66 o 
   5   8   0      198.99      138.32    155.89 o 
   6   8   0     7551.51     8589.48    344.98 o 
   7   8   0       65.32       47.29     37.61 o 
   8   8   0     3989.54     4455.41     94.16 o 
   9   8   0     2836.81     3045.94     87.98 o 
  10   8   0     4643.11     4912.84    146.45 o 
  11   8   0     3704.79     4242.62    111.76 o 
  12   8   0     3637.64     4337.08    155.82 o 
  13   8   0     2532.86     2984.58    142.15 o 
  14   8   0     1807.20     2311.79    137.38 o 
  15   8   0      901.97      972.21    126.40 o 
   1   9   0       20.58       47.98     32.62 o 
   2   9   0     1340.96      913.72    338.85 o 
   3   9   0       76.79      -34.73     74.40 o 
   4   9   0        2.07       -1.77     31.28 o 
   5   9   0      503.54       38.35    280.38 o 
   6   9   0        2.65      -33.03     33.03 o 
   7   9   0      569.07      130.03    196.08 o 
   8   9   0       44.75       -4.07     37.80 o 
   9   9   0       11.55      -15.41     35.85 o 
  10   9   0        7.78       36.28     58.02 o 
  11   9   0       66.54       23.76     60.41 o 
  12   9   0        3.82      -77.64     80.60 o 
  13   9   0      254.40      111.60    101.27 o 
  14   9   0       50.37       15.06     89.16 o 
   0  10   0     1456.15     1467.94     67.65 o 
   1  10   0      386.31      258.55     69.24 o 
   2  10   0     3768.57     3124.38    629.02 o 
   3  10   0      341.55      120.83    145.86 o 
   4  10   0     4749.71     4370.28    638.89 o 
   5  10   0      381.19      136.02    176.13 o 
   6  10   0     3847.59     3915.23    292.91 o 
   7  10   0      789.67      576.27    189.15 o 
   8  10   0     1437.17     1324.29    116.13 o 
   9  10   0     1284.25     1245.71     95.77 o 
  10  10   0      680.99      575.09     69.84 o 
  11  10   0     1478.96     1543.88     88.28 o 
  12  10   0      605.86      635.76    111.03 o 
   1  11   0     2871.40     2667.67    144.39 o 
   2  11   0        4.91        3.42     45.44 o 
   3  11   0     3032.46     2520.31     94.33 o 
   4  11   0      231.59       16.83    107.32 o 
   5  11   0     2134.72     1618.13    345.86 o 
   6  11   0     1391.29      802.02    393.46 o 
   7  11   0     2013.48     1409.02    476.13 o 
   8  11   0     1221.03      622.61    134.15 o 
   9  11   0      866.32      360.73    181.57 o 
   0  12   0      116.01      120.75     85.32 o 
   1  12   0        2.27       75.83     51.37 o 
   2  12   0      122.26       31.27     62.88 o 
   3  12   0        4.18      -53.22     53.22 o 
   4  12   0        2.51       28.75     58.87 o 
   5  12   0        4.13      -28.02     61.68 o 
 -20   1   1      530.75      694.58    142.33 o 
 -19   1   1      460.99      385.25     84.30 o 
 -18   1   1     1892.74     2210.40     86.47 o 
 -17   1   1      358.21      339.06     44.73 o 
 -16   1   1     1905.64     2343.17    137.11 o 
 -15   1   1      321.76      359.24     72.05 o 
 -14   1   1     2825.84     2830.86     61.78 o 
 -13   1   1     1140.44     1026.32    167.20 o 
 -12   1   1     8923.28     9564.99    232.95 o 
 -11   1   1     2490.17     2755.36     44.06 o 
 -10   1   1    10558.67    10587.48    160.95 o 
  -9   1   1    41973.36    39903.14    317.44 o 
  -8   1   1     8899.34     9192.48    144.77 o 
  -7   1   1    28937.08    26864.71    641.08 o 
  -6   1   1    46511.11    44759.02    555.33 o 
  -5   1   1      702.97      560.81     14.48 o 
  -4   1   1    13655.14    12652.08    245.99 o 
  -3   1   1    90866.64    90564.41   1044.45 o 
  -2   1   1     2373.88     2367.27     63.43 o 
  -1   1   1   119181.66   119057.70    502.07 o 
   0   1   1    12031.05    12888.31    503.01 o 
   1   1   1    91260.09   101410.41   2540.63 o 
   2   1   1     8303.03     7786.46    249.22 o 
   3   1   1    21945.86    21167.89    728.32 o 
   4   1   1     3877.21     4178.64    133.66 o 
   5   1   1    60208.12    58888.76   1019.28 o 
   6   1   1     1675.62     1549.60     37.18 o 
   7   1   1    43811.01    44219.89    454.81 o 
   8   1   1     7476.76     7717.80    165.64 o 
   9   1   1    50242.15    49894.46    571.07 o 
  10   1   1     1241.41      971.31    200.44 o 
  11   1   1    13372.90    13360.51    196.06 o 
  12   1   1     4565.98     5308.35    110.24 o 
  13   1   1     4491.90     4830.87    124.60 o 
  14   1   1     3059.76     3727.68    183.48 o 
  15   1   1     2933.74     2975.67     72.44 o 
  16   1   1     1244.06     1122.35    185.06 o 
  17   1   1     1538.69     1478.73     55.04 o 
  18   1   1      790.68      861.30    326.47 o 
  19   1   1      737.67      216.90     87.91 o 
  20   1   1      551.08      428.63    339.28 o 
 -20   2   1        8.52      -88.86     88.86 o 
 -19   2   1      674.45       45.18    107.49 o 
 -18   2   1        3.18      -22.44     86.50 o 
 -17   2   1     1957.22     1487.44     81.55 o 
 -16   2   1      395.75      -70.28     70.28 o 
 -15   2   1     2522.44     3066.74    101.68 o 
 -14   2   1     1335.20      891.01     71.20 o 
 -13   2   1     2219.05     2392.78     84.83 o 
 -12   2   1     1649.15     1662.85     70.63 o 
 -11   2   1     5527.13     5891.77    126.81 o 
 -10   2   1     2342.91     2121.35     93.10 o 
  -9   2   1    11157.76    11257.08    220.09 o 
  -8   2   1     9335.70     9788.75    238.85 o 
  -7   2   1    10506.88     9896.50    250.52 o 
  -6   2   1    30719.51    29224.68    489.30 o 
  -5   2   1    54518.97    52928.98    760.00 o 
  -4   2   1    16300.04    14447.84    270.30 o 
  -3   2   1    19765.10    18745.13    386.01 o 
  -2   2   1    40477.66    38933.06    498.49 o 
  -1   2   1    12365.96    12352.02    256.36 o 
   0   2   1    42449.43    40048.29    529.92 o 
   1   2   1      697.71      710.45     76.42 o 
   2   2   1     1968.70     2188.23    160.42 o 
   3   2   1    12474.81    11867.40   1411.63 o 
   4   2   1   168238.45   174521.23  11704.53 o 
   5   2   1      816.39      981.41     31.29 o 
   6   2   1    24048.80    22234.73    369.54 o 
   7   2   1      656.68      551.71     54.80 o 
   8   2   1    11017.98    10896.33    221.24 o 
   9   2   1     6729.88     6362.73    114.81 o 
  10   2   1     7662.28     7789.10    156.43 o 
  11   2   1     2472.34     2065.93     59.79 o 
  12   2   1     4103.39     4685.36    147.67 o 
  13   2   1      550.89      189.00     59.95 o 
  14   2   1     1412.91     1304.63     80.36 o 
  15   2   1     1904.27     2100.06     91.90 o 
  16   2   1     1242.93      -88.32     88.32 o 
  17   2   1     1275.15      571.27     76.50 o 
  18   2   1       73.59       27.16     89.16 o 
  19   2   1      737.36       -9.75    110.74 o 
 -20   3   1      101.17       -5.31     93.59 o 
 -19   3   1        4.94      -98.01     98.01 o 
 -18   3   1      532.47      771.88    106.01 o 
 -17   3   1      292.56      265.44     56.10 o 
 -16   3   1     1003.28      987.08     79.75 o 
 -15   3   1       66.37      118.09     54.91 o 
 -14   3   1      531.02      484.59     57.58 o 
 -13   3   1      226.29      302.05     51.67 o 
 -12   3   1      149.33      189.84     46.06 o 
 -11   3   1     2624.50     2601.54     57.88 o 
 -10   3   1      129.17      256.67     90.63 o 
  -9   3   1     4422.74     4213.33    121.43 o 
  -8   3   1     7824.15     7794.06    180.49 o 
  -7   3   1     9421.09     9230.33    246.37 o 
  -6   3   1     1283.19     1193.60    178.09 o 
  -5   3   1      956.36      659.70    150.42 o 
  -4   3   1     1801.80     1716.72     61.53 o 
  -3   3   1     9134.83     7273.66   2778.49 o 
  -2   3   1     3506.62     2823.68   1024.98 o 
  -1   3   1    12309.58    11672.21    305.75 o 
   0   3   1     2545.66     2590.01     83.70 o 
   1   3   1    23457.92    21746.42    472.93 o 
   2   3   1     1752.22     1664.42     48.82 o 
   3   3   1     2426.41     2213.81     71.36 o 
   4   3   1     2892.89     3069.89    336.73 o 
   5   3   1     8458.76     8218.05    570.83 o 
   6   3   1      363.45      231.42     26.07 o 
   7   3   1     8667.93     9439.31    375.66 o 
   8   3   1     1102.80     1174.82    242.13 o 
   9   3   1     8177.33     8274.76    237.93 o 
  10   3   1      106.06       84.29     56.33 o 
  11   3   1     3386.09     3205.82     98.95 o 
  12   3   1      363.74      365.56     51.08 o 
  13   3   1      113.16      -15.35     46.65 o 
  14   3   1      638.94     1022.38     68.22 o 
  15   3   1      605.18      581.75     69.40 o 
  16   3   1      139.32       65.54     68.50 o 
  17   3   1      833.83      251.32    106.91 o 
  18   3   1       25.21      -43.99     92.40 o 
  19   3   1      272.29     -107.47    107.47 o 
 -19   4   1      983.31      226.82    124.04 o 
 -18   4   1       18.87       26.57     86.20 o 
 -17   4   1     2542.50     2049.57    130.33 o 
 -16   4   1      470.72      -69.10     69.10 o 
 -15   4   1     4851.88     5888.21    189.37 o 
 -14   4   1     1832.55     1895.84     79.19 o 
 -13   4   1     5651.02     6173.11    232.72 o 
 -12   4   1     1848.66     2284.67     81.27 o 
 -11   4   1     6828.85     7396.90    415.85 o 
 -10   4   1     5862.38     6060.61    233.43 o 
  -9   4   1    20680.70    20319.24    276.67 o 
  -8   4   1    11416.34    12136.25    225.63 o 
  -7   4   1    25795.97    23594.06    375.45 o 
  -6   4   1    11028.62    11013.62    260.89 o 
  -5   4   1    13823.79    13362.26    409.39 o 
  -4   4   1    69801.66    66543.56    853.96 o 
  -3   4   1     6936.75     5270.87    465.68 o 
  -2   4   1    36531.76    35232.41    597.11 o 
  -1   4   1    19389.01    18113.81    404.11 o 
   0   4   1    58501.28    56855.71    757.91 o 
   1   4   1     2289.75     2257.38    151.08 o 
   2   4   1    71233.95    69408.84    912.79 o 
   3   4   1     4099.22     4160.31    146.42 o 
   4   4   1    54819.41    49164.09    775.59 o 
   5   4   1     2518.42     2696.14    205.32 o 
   6   4   1    49814.72    49254.50   3208.23 o 
   7   4   1     4729.88     5237.39    177.75 o 
   8   4   1    28679.25    29836.04    515.14 o 
   9   4   1     5768.89     6235.04    232.07 o 
  10   4   1    10081.23    10362.23    192.47 o 
  11   4   1     1385.72     1371.71     60.57 o 
  12   4   1    11029.00    12486.13    320.12 o 
  13   4   1     1148.67     1294.41     75.32 o 
  14   4   1     4971.40     5744.17    208.63 o 
  15   4   1     3560.67     4501.44    170.91 o 
  17   4   1     2107.72     1594.41    128.24 o 
  19   4   1      938.02     -119.31    119.31 o 
 -18   5   1      139.40      -51.96     87.39 o 
 -17   5   1       30.94       89.16     83.84 o 
 -16   5   1        9.80      -88.86     88.86 o 
 -15   5   1       11.39      -17.42     56.98 o 
 -14   5   1     1782.37     2196.81     83.03 o 
 -13   5   1      123.41       78.53     51.67 o 
 -12   5   1     2728.96     2959.64     91.35 o 
 -11   5   1       36.06       -2.36     30.72 o 
 -10   5   1     2516.80     2500.43     52.17 o 
  -9   5   1      262.22      156.25     93.97 o 
  -8   5   1     2939.42     2814.11     81.21 o 
  -7   5   1      267.10      203.28     71.01 o 
  -6   5   1     8742.67     9198.99    334.52 o 
  -5   5   1     3757.70     2777.07   2082.09 o 
  -4   5   1     7819.37     6405.03    860.89 o 
  -3   5   1      289.02       31.78    145.14 o 
  -2   5   1    26981.35    22785.13   6095.17 o 
  -1   5   1       68.02       52.63     46.20 o 
   0   5   1       94.54      134.64     38.38 o 
   1   5   1     1445.47      999.69    228.20 o 
   2   5   1     2524.17     2422.10     62.50 o 
   3   5   1     6748.42     6512.51    198.00 o 
   4   5   1      101.27       50.28     21.80 o 
   5   5   1     3993.42     3662.42    121.70 o 
   6   5   1      155.32       87.40     42.81 o 
   7   5   1     1501.76     1486.31     84.52 o 
   8   5   1        6.73        8.47     37.32 o 
   9   5   1      316.27      318.50    138.73 o 
  10   5   1     7234.85     6623.79    843.72 o 
  11   5   1      211.76      274.11     37.40 o 
  12   5   1     2440.34     2708.74     89.27 o 
  13   5   1      177.66      337.76     58.75 o 
  14   5   1      258.81      208.75     54.92 o 
  15   5   1       54.33      174.77     58.45 o 
  16   5   1      338.60       29.23    105.41 o 
  17   5   1        3.68      109.82     89.75 o 
  18   5   1      205.29      -64.07     99.20 o 
 -18   6   1      100.12      -22.44     95.95 o 
 -17   6   1     1617.09      737.35    129.39 o 
 -16   6   1      121.25      -98.61     98.61 o 
 -15   6   1     3442.10     4036.04    146.65 o 
 -14   6   1     1620.47     1837.02     78.59 o 
 -13   6   1     1150.01     1603.02     78.57 o 
 -12   6   1     1011.09     1408.31     74.43 o 
 -11   6   1     1211.09     1292.64    108.71 o 
 -10   6   1     6992.23     7032.13    221.75 o 
  -9   6   1     4921.82     4736.68     85.53 o 
  -8   6   1     7636.57     8201.80    178.32 o 
  -7   6   1     6091.85     6269.64    314.40 o 
  -6   6   1     5233.02     5304.81    121.55 o 
  -5   6   1     6400.98     6712.60    274.24 o 
  -4   6   1    10498.57    10281.68    337.80 o 
  -3   6   1       62.77      -34.54     35.72 o 
  -2   6   1    14768.50    14217.11    371.17 o 
  -1   6   1      307.90      307.32     93.02 o 
   0   6   1     9531.08     9103.31    208.58 o 
   1   6   1     1061.26     1091.98    262.65 o 
   2   6   1     7302.08     7224.25    207.21 o 
   3   6   1       78.18       32.70     74.55 o 
   4   6   1     6641.11     6213.62    189.79 o 
   5   6   1      283.82      157.08    126.97 o 
   6   6   1    13131.14    13556.38   1561.16 o 
   7   6   1       33.32       42.69     27.50 o 
   8   6   1     8966.65     9355.00    247.23 o 
   9   6   1      426.55      539.61     94.00 o 
  10   6   1     6286.17     6225.00    154.55 o 
  11   6   1      107.84       65.51     50.34 o 
  12   6   1     2277.53     2921.73     94.28 o 
  13   6   1      533.61      759.20     66.74 o 
  14   6   1     3000.32     3336.85     96.66 o 
  15   6   1      797.39     1273.71    113.99 o 
  16   6   1      762.08     -112.51    112.51 o 
  17   6   1      559.34      -54.63    108.07 o 
 -17   7   1      151.93      -88.57    102.15 o 
 -16   7   1     1241.48      733.69    132.91 o 
 -15   7   1      217.90      186.30    105.99 o 
 -14   7   1     3498.63     4553.20    159.07 o 
 -13   7   1      552.09      611.26     67.92 o 
 -12   7   1     9377.89    10689.20    249.05 o 
 -11   7   1     2051.24     1964.27     99.44 o 
 -10   7   1     9089.00     8899.19    147.26 o 
  -9   7   1     2054.55     1684.32    169.36 o 
  -8   7   1     3714.95     3722.49    114.91 o 
  -7   7   1     7074.94     7231.65    261.11 o 
  -6   7   1     3940.41     3940.64    111.25 o 
  -5   7   1     6903.31     5460.79    607.08 o 
  -4   7   1     5875.77     4248.48    687.80 o 
  -3   7   1     5818.20     4904.82    439.84 o 
  -2   7   1     8162.47     8455.51    279.23 o 
  -1   7   1    23052.20    23228.57    427.71 o 
   0   7   1     2973.34     2784.81     63.85 o 
   1   7   1    13276.39    12524.34    350.09 o 
   2   7   1     1536.87     1349.78    355.49 o 
   3   7   1     6944.25     7185.75    292.92 o 
   4   7   1      239.01       92.05     92.27 o 
   5   7   1     5958.05     5698.28    249.44 o 
   6   7   1      352.97      367.26     92.13 o 
   7   7   1     3565.99     3743.99    162.83 o 
   8   7   1     1116.61      910.11    209.15 o 
   9   7   1     3211.11     3217.80    362.98 o 
  10   7   1     1949.13     1845.13    281.03 o 
  11   7   1     5320.57     6051.63    144.22 o 
  12   7   1     1164.34     1137.79     72.96 o 
  13   7   1     1280.49     1840.54     78.87 o 
  14   7   1     1360.04     1438.25    110.48 o 
  15   7   1      249.01      452.62    107.47 o 
  16   7   1      699.46      525.93    123.14 o 
 -15   8   1      276.70      519.05    112.49 o 
 -14   8   1        3.94      131.37     86.20 o 
 -13   8   1      155.36      134.92     89.75 o 
 -12   8   1      124.03      153.82     54.03 o 
 -11   8   1      445.66      428.77     42.75 o 
 -10   8   1     1001.15      854.32     60.95 o 
  -9   8   1      356.22      250.95     55.39 o 
  -8   8   1      237.20      146.52     73.09 o 
  -7   8   1      303.42      294.51    167.42 o 
  -6   8   1       17.86       -0.74     32.26 o 
  -5   8   1      393.91      182.77    216.88 o 
  -4   8   1      114.10      113.42     79.42 o 
  -3   8   1       34.28      -33.66     73.22 o 
  -2   8   1      252.11      128.16     98.32 o 
  -1   8   1       14.10        9.31     24.79 o 
   0   8   1      425.69      412.24     40.45 o 
   1   8   1       43.19       32.88     60.52 o 
   2   8   1      315.43      274.99    142.47 o 
   3   8   1        0.30       34.92     52.25 o 
   4   8   1      582.24      523.68    300.04 o 
   5   8   1      536.72      442.47    209.96 o 
   6   8   1      343.11      290.61    165.20 o 
   7   8   1       10.12      -11.73     31.77 o 
   8   8   1       19.83       51.33     33.33 o 
   9   8   1      345.07      245.66     70.13 o 
  10   8   1      310.97      253.00     54.01 o 
  11   8   1       47.05      107.55     49.16 o 
  12   8   1       85.71      208.73     78.83 o 
  13   8   1        6.61      -44.58     80.30 o 
  14   8   1        0.48      -54.32     83.55 o 
  15   8   1        0.50        1.77    106.87 o 
 -14   9   1     2581.59     2809.77    156.92 o 
 -13   9   1      868.82      781.42    114.59 o 
 -12   9   1     4318.70     4990.95    178.92 o 
 -11   9   1     1539.77     1290.19    201.62 o 
 -10   9   1     3217.34     3405.93    211.96 o 
  -9   9   1     2650.88     2351.13    202.70 o 
  -8   9   1     2496.48     2468.25    300.40 o 
  -7   9   1     7364.54     7445.77    220.10 o 
  -6   9   1     1578.62     1562.48    764.75 o 
  -5   9   1     8121.13     8243.22    233.84 o 
  -4   9   1     4221.17     4308.81    118.33 o 
  -3   9   1     5951.23     5864.46    200.46 o 
  -2   9   1     2171.96     1743.59    478.04 o 
  -1   9   1     5592.26     5609.97    133.55 o 
   0   9   1       34.86       19.22     63.03 o 
   1   9   1    10006.88     9793.81    193.60 o 
   2   9   1       23.97       33.95     29.80 o 
   3   9   1    10500.32    10864.14    276.28 o 
   4   9   1      249.84       73.62    113.53 o 
   5   9   1     4440.77     4045.74    625.72 o 
   6   9   1       16.23       10.44     38.82 o 
   7   9   1     4294.63     4549.56    101.16 o 
   8   9   1      481.20      227.41    132.16 o 
   9   9   1     2464.66     2074.56    256.86 o 
  10   9   1     1080.75      928.54    332.33 o 
  11   9   1     1898.34     2049.07    205.93 o 
  12   9   1     1075.89     1287.72    117.84 o 
  13   9   1     1576.75     1788.96    132.05 o 
 -12  10   1      414.59      621.24    103.05 o 
 -11  10   1     1198.71     1209.36     87.00 o 
 -10  10   1      792.04      677.98    113.65 o 
  -9  10   1     1819.34     1793.77    196.69 o 
  -8  10   1     1305.17     1123.39    168.78 o 
  -7  10   1     1580.55     1294.46    309.16 o 
  -6  10   1     2361.78     2112.53    704.09 o 
  -5  10   1      734.59      599.00    389.97 o 
  -4  10   1     3160.73     2762.59    734.67 o 
  -3  10   1       84.96      134.04     49.30 o 
  -2  10   1     4091.44     3236.23    653.96 o 
  -1  10   1      129.86       56.91     31.39 o 
   0  10   1     3099.14     2674.01    100.07 o 
   1  10   1      255.65      225.57     49.90 o 
   2  10   1     2668.05     2279.71    401.99 o 
   3  10   1       22.91       15.47     73.22 o 
   4  10   1     1814.15     1642.97    405.96 o 
   5  10   1      685.44      545.38    195.94 o 
   6  10   1     1410.51     1202.31    294.37 o 
   7  10   1      875.69      874.89     74.11 o 
   8  10   1     1001.77      911.26     88.72 o 
   9  10   1      335.52      269.97    104.14 o 
  10  10   1      348.16      371.39     55.10 o 
  11  10   1       70.91      -44.22     67.27 o 
  -9  11   1       36.36       87.96     57.55 o 
  -8  11   1      319.15      237.30     86.18 o 
  -7  11   1      421.30       49.44    325.54 o 
  -6  11   1      303.61       87.06    208.16 o 
  -5  11   1      981.01      499.16    280.57 o 
  -4  11   1      341.03       -1.69    186.61 o 
  -3  11   1      463.81       72.48     88.29 o 
  -2  11   1      385.20      115.98     51.48 o 
  -1  11   1       80.46      193.60     94.18 o 
   0  11   1      202.04      236.46     48.44 o 
   1  11   1      298.97      257.71     51.77 o 
   2  11   1       95.39       19.82     69.23 o 
   3  11   1      503.17       83.53    141.74 o 
   4  11   1      310.56        9.24     57.99 o 
   5  11   1      456.50       89.65    180.27 o 
   6  11   1       23.29       29.20     57.87 o 
   7  11   1      430.23      190.79    154.72 o 
   8  11   1       48.33        6.44     50.35 o 
   9  11   1       82.00       31.06    106.59 o 
  -5  12   1      646.32      480.24    257.20 o 
  -4  12   1     1885.27     1550.86    334.29 o 
  -3  12   1      251.34      102.49     60.01 o 
  -2  12   1     2173.33     1763.21    347.77 o 
  -1  12   1       69.55       68.58     64.65 o 
   0  12   1     1763.21     1875.20    282.58 o 
   1  12   1      122.24       99.50     53.74 o 
   2  12   1     2160.73     1849.87    171.82 o 
   3  12   1      110.98      152.64     58.24 o 
   4  12   1     1332.89     1009.47     87.59 o 
   5  12   1        4.08       34.91     65.37 o 
 -20   0   2       22.49       -0.30     99.19 o 
 -19   0   2     2599.14     2633.55    147.18 o 
 -18   0   2      702.02      123.14     65.85 o 
 -17   0   2     1393.91     1117.53     79.17 o 
 -16   0   2     1393.41      738.25     81.83 o 
 -15   0   2     1911.81     1946.82     88.06 o 
 -14   0   2     1858.86     1816.86     79.79 o 
 -12   0   2     2805.02     3143.46    107.95 o 
 -11   0   2    16129.25    15885.75    453.39 o 
 -10   0   2     3369.92     3018.36     77.99 o 
  -9   0   2    30300.70    27165.26   1157.10 o 
  -8   0   2    22328.00    21525.61    375.74 o 
  -7   0   2     3531.42     3333.60     85.56 o 
  -6   0   2      308.15      308.35     74.28 o 
  -5   0   2    22379.11    20284.66    304.27 o 
  -4   0   2   146651.91   147740.30   2971.74 o 
  -3   0   2     7196.84     6664.98    319.97 o 
  -2   0   2    89777.11    80896.56   3352.33 o 
  -1   0   2    77121.41    79757.70    462.50 o 
   0   0   2    83591.65    93788.70    529.46 o 
   1   0   2    10798.87    11157.44    753.33 o 
   2   0   2   140307.44   169018.89   1206.25 o 
   3   0   2     7310.71     6250.20    355.75 o 
   4   0   2    77976.52    84623.39    647.61 o 
   5   0   2     6929.37     6693.29    199.47 o 
   6   0   2    47193.75    46907.46    539.74 o 
   7   0   2       91.90       59.40     19.72 o 
   8   0   2    90068.45    88804.47   1576.73 o 
   9   0   2     4106.49     3983.79    109.70 o 
  10   0   2    24316.24    25522.23    718.78 o 
  11   0   2       37.51       17.85     86.80 o 
  13   0   2     7847.70     7709.16    270.39 o 
  14   0   2     6434.60     7667.23    173.27 o 
  15   0   2     3842.87     4203.75    117.12 o 
  16   0   2     4140.75     5094.50    181.90 o 
  17   0   2      483.93      520.29     68.51 o 
  18   0   2     1553.35     1263.47    128.80 o 
  19   0   2      936.79      883.33    115.18 o 
 -20   1   2       33.29       90.05     60.36 o 
 -19   1   2       50.60       43.97     64.08 o 
 -18   1   2      536.81      481.94     45.10 o 
 -17   1   2       26.38       73.51     51.37 o 
 -16   1   2      150.24      150.23     75.73 o 
 -15   1   2       18.27       16.22     34.65 o 
 -14   1   2     1128.29     1458.16    151.84 o 
 -13   1   2       62.26       58.64     29.09 o 
 -12   1   2     1548.50     1831.50     64.57 o 
 -11   1   2      249.81      288.14     48.28 o 
 -10   1   2      140.13      215.52     21.26 o 
  -9   1   2     2986.88     3003.26    119.40 o 
  -8   1   2    23914.60    22987.10    271.62 o 
  -7   1   2     1288.25     1231.43     22.02 o 
  -6   1   2    67333.95    64384.80    742.33 o 
  -5   1   2     1231.40     1193.34     19.79 o 
  -4   1   2    14736.28    14085.96    165.17 o 
  -3   1   2    30486.16    28163.22    444.86 o 
  -2   1   2    12198.52    12053.42    242.51 o 
  -1   1   2    16287.76    14710.43    171.66 o 
   0   1   2     3318.20     3386.98     60.27 o 
   1   1   2    21556.05    23094.08    460.32 o 
   2   1   2    38287.72    41186.80    738.76 o 
   3   1   2    13487.33    13852.88    173.33 o 
   4   1   2     2999.45     3497.52     62.41 o 
   5   1   2    10325.47    10492.99    179.89 o 
   6   1   2     3937.53     3699.66    108.29 o 
   7   1   2    14552.49    13764.93    243.57 o 
   8   1   2     4229.28     4094.25     59.37 o 
   9   1   2     7948.91     8520.19    161.52 o 
  10   1   2     1072.48     1034.14    182.18 o 
  11   1   2      934.47     1238.42     30.98 o 
  12   1   2     1994.26     1989.44    147.19 o 
  13   1   2     1098.26     1091.34    159.81 o 
  14   1   2      701.24      539.69     47.83 o 
  15   1   2      482.60      729.68     58.32 o 
  16   1   2      473.89      488.86     51.25 o 
  17   1   2       87.33      108.77     62.52 o 
  18   1   2      142.57       50.58     62.73 o 
  19   1   2       25.40      -43.30     68.26 o 
 -20   2   2       25.65       47.24     85.32 o 
 -19   2   2     1266.34      577.75    128.49 o 
 -18   2   2       82.81      -85.91     85.91 o 
 -17   2   2     1399.91      989.32     79.17 o 
 -16   2   2       75.77      -25.69     57.87 o 
 -15   2   2     2187.95     2213.03     88.96 o 
 -14   2   2      182.85       68.20     48.42 o 
 -13   2   2      861.20      676.68     66.46 o 
 -12   2   2     2013.98     2295.79     78.63 o 
 -11   2   2      553.06      329.29     50.80 o 
 -10   2   2    15745.04    12847.41   2300.04 o 
  -9   2   2     7058.86     7000.97    151.48 o 
  -8   2   2     1456.90     1410.03    137.38 o 
  -7   2   2     9544.63     8724.43    249.67 o 
  -6   2   2      154.14      187.44     29.82 o 
  -5   2   2      225.46      274.64     75.75 o 
  -4   2   2     7651.08     7291.25    385.25 o 
  -3   2   2    12487.13    11614.73    299.03 o 
  -2   2   2    13124.47    11680.07    269.84 o 
  -1   2   2    31492.82    29391.56    389.07 o 
   0   2   2    67870.69    70290.18   5191.01 o 
   1   2   2      982.24     1155.39     82.07 o 
   2   2   2    10572.20    10854.65    220.53 o 
   3   2   2    17514.78    20076.45   1176.11 o 
   4   2   2    14363.77    14670.78    425.10 o 
   5   2   2     3279.34     4183.69    347.97 o 
   6   2   2    22838.30    23031.39    921.46 o 
   7   2   2     1989.29     1683.37     54.41 o 
   8   2   2    46496.27    48357.32    630.63 o 
   9   2   2       34.78       35.88     21.04 o 
  10   2   2    15583.85    15513.21    451.90 o 
  11   2   2      988.41     1054.12    226.42 o 
  12   2   2     9640.02    10664.93    317.31 o 
  13   2   2     2100.47     2347.55     84.82 o 
  14   2   2     7268.27     8306.60    256.00 o 
  15   2   2     1074.24     1335.66     75.32 o 
  16   2   2     3064.05     3916.76    107.90 o 
  17   2   2      290.42       59.94     95.37 o 
  18   2   2     1404.84      559.76    122.29 o 
  19   2   2      367.76      113.09    112.50 o 
 -20   3   2      839.28      836.63    116.95 o 
 -19   3   2       49.13       77.05     90.93 o 
 -18   3   2     2476.84     2906.23    138.31 o 
 -17   3   2       43.00      204.89     54.03 o 
 -16   3   2     3486.46     4314.81    113.55 o 
 -15   3   2     1101.39     1442.93     72.96 o 
 -14   3   2     6394.93     7593.84    245.25 o 
 -13   3   2      669.42      938.26     61.13 o 
 -12   3   2     3972.44     5100.24    152.39 o 
 -11   3   2     1294.37     1409.34     63.82 o 
 -10   3   2     9720.10     8942.82   1513.73 o 
  -9   3   2     5932.07     6010.08    360.84 o 
  -8   3   2     7902.38     8536.81    362.58 o 
  -7   3   2    10619.73    10594.91    265.99 o 
  -6   3   2    14711.50    14272.80    423.57 o 
  -5   3   2    22341.51    19770.97    470.93 o 
  -4   3   2     7316.24     5988.93    901.72 o 
  -3   3   2    30920.12    29912.74    524.28 o 
  -2   3   2    19547.43    17718.07    383.66 o 
  -1   3   2    37555.23    35213.16    513.59 o 
   0   3   2    15870.91    16630.51   1069.37 o 
   1   3   2    22503.06    22063.39    508.18 o 
   2   3   2    38057.63    36777.61    643.51 o 
   3   3   2    60537.28    56119.20    812.36 o 
   4   3   2     3876.35     3910.66    136.06 o 
   5   3   2    43519.25    45128.10   2769.87 o 
   6   3   2     1004.68      914.73     32.71 o 
   7   3   2    19186.36    19665.83    689.60 o 
   8   3   2      102.40      173.19     67.20 o 
   9   3   2    26487.11    27944.26    403.26 o 
  10   3   2       13.68       -1.47     21.57 o 
  11   3   2    11936.32    13674.59    259.16 o 
  12   3   2       23.43       67.31     46.94 o 
  13   3   2    11966.88    14172.67    322.29 o 
  14   3   2     1723.66     2283.09     85.98 o 
  15   3   2     5448.06     6438.12    195.04 o 
  16   3   2     3883.52     4254.02    165.90 o 
  17   3   2     1125.11     1271.53    113.71 o 
  18   3   2     1194.22     1132.13    116.96 o 
  19   3   2      465.04      618.89    115.16 o 
 -19   4   2        0.24      -53.43     96.83 o 
 -18   4   2      126.71      -78.83     87.09 o 
 -17   4   2      229.74       23.92     88.57 o 
 -16   4   2      105.83       -9.45     60.23 o 
 -15   4   2       19.33       23.32     62.88 o 
 -14   4   2      262.05      196.94     54.33 o 
 -13   4   2       45.37       94.18     48.12 o 
 -12   4   2      476.01      362.33     47.54 o 
 -10   4   2     1104.50     1224.26    266.06 o 
  -9   4   2      785.61      705.32     58.82 o 
  -8   4   2       45.55       -4.75     32.23 o 
  -7   4   2      843.27      851.09     35.74 o 
  -6   4   2      696.54      627.64     41.50 o 
  -5   4   2     2709.14     2715.47     93.81 o 
  -4   4   2    17524.08    16455.25    420.73 o 
  -3   4   2      345.41      354.68    219.72 o 
  -2   4   2     7963.66     6825.01    274.14 o 
  -1   4   2     2590.52     2800.55    164.45 o 
   0   4   2      950.55      859.47     32.80 o 
   1   4   2        4.11       10.23     15.11 o 
   2   4   2     5318.01     5419.34    182.82 o 
   3   4   2      762.60      547.74    213.16 o 
   4   4   2     1280.54     1282.34     46.40 o 
   5   4   2    11682.12    12059.53    393.76 o 
   6   4   2     1393.56     1452.35     54.67 o 
   7   4   2     1258.40     1309.57     59.84 o 
   8   4   2      241.40      281.61     67.04 o 
   9   4   2        2.55      -22.31     22.31 o 
  10   4   2       28.12       62.13     54.59 o 
  11   4   2       49.95       21.31     34.68 o 
  12   4   2      469.50      431.42     59.06 o 
  13   4   2       54.42       56.98     51.66 o 
  14   4   2      103.70       50.19     53.14 o 
  15   4   2      171.36      207.26     54.32 o 
  16   4   2       46.31     -102.74    102.74 o 
  17   4   2       77.14      -90.64     90.64 o 
  18   4   2      112.37      -37.20     97.13 o 
 -19   5   2      121.20      -50.19     96.54 o 
 -18   5   2     1421.73     1517.12    120.81 o 
 -17   5   2        0.98      160.89     84.14 o 
 -16   5   2     3992.59     4705.10    153.78 o 
 -15   5   2        4.54       89.75     56.09 o 
 -14   5   2     6944.00     8649.15    230.73 o 
 -13   5   2      563.74      553.99     62.31 o 
 -12   5   2     5992.97     6288.69    235.14 o 
 -11   5   2      856.46      990.34     66.75 o 
 -10   5   2    10819.08    10836.66    247.04 o 
  -9   5   2     9376.27     9012.80    217.76 o 
  -8   5   2    15610.22    15123.61    288.40 o 
  -7   5   2    22565.48    22245.97    347.40 o 
  -6   5   2    22611.76    20833.03    481.27 o 
  -5   5   2    20037.63    15045.13   3766.57 o 
  -4   5   2    17396.01    14741.08   5425.99 o 
  -3   5   2    48504.46    46742.04    680.99 o 
  -2   5   2      757.87      664.95    501.76 o 
  -1   5   2    43790.94    42641.61    456.67 o 
   0   5   2     1689.56     1501.44     41.24 o 
   1   5   2    23069.95    21131.92    522.19 o 
   2   5   2      294.25      148.70     61.86 o 
   3   5   2    53085.36    47640.17    796.16 o 
   4   5   2       47.82      -12.54     31.00 o 
   5   5   2    35348.69    33831.29    642.38 o 
   6   5   2      200.64      173.89    115.15 o 
   7   5   2    12449.61    12906.76   1009.79 o 
   8   5   2     5761.72     5833.12    126.00 o 
   9   5   2     7995.21     9389.87    219.29 o 
  10   5   2     2170.96     1890.94    471.54 o 
  11   5   2    12175.33    12952.02    224.46 o 
  12   5   2      511.10      501.41     58.76 o 
  13   5   2     3974.89     4611.47    179.83 o 
  14   5   2      653.35      996.66     68.81 o 
  15   5   2     3105.03     3729.52     95.78 o 
  16   5   2     1003.07      750.76    128.18 o 
  17   5   2     1036.44     1107.54    121.39 o 
  18   5   2      604.53      -67.33    110.73 o 
 -18   6   2        5.42       87.98     97.13 o 
 -17   6   2      368.26      -78.24     99.50 o 
 -16   6   2       99.73      -98.31     98.31 o 
 -15   6   2     1741.87     2184.22     84.50 o 
 -14   6   2        6.48      -12.10     47.83 o 
 -13   6   2     8510.67    10008.42    244.53 o 
 -12   6   2      258.46      372.02     56.69 o 
 -11   6   2     7482.53     8295.37    249.53 o 
 -10   6   2      174.39       65.96     69.84 o 
  -9   6   2     9295.04     9483.93    170.98 o 
  -8   6   2     3454.45     3165.31    105.63 o 
  -7   6   2     3770.97     3689.60     74.34 o 
  -6   6   2     2610.01     2052.40    470.48 o 
  -5   6   2    14908.75    14826.16    400.12 o 
  -4   6   2     4496.63     3589.16    902.92 o 
  -3   6   2    21793.95    18129.04   5385.35 o 
  -2   6   2     9569.31     7059.52   1464.13 o 
  -1   6   2    11352.25    11351.46    230.05 o 
   0   6   2    15260.37    14170.20    263.94 o 
   1   6   2       54.13       55.35     34.54 o 
   2   6   2    18440.63    17800.56    459.95 o 
   3   6   2     1008.07      969.66     38.54 o 
   4   6   2    12500.59    11158.48    378.05 o 
   5   6   2     4016.56     4407.62    193.42 o 
   6   6   2     3343.03     3473.29    201.76 o 
   7   6   2        5.94       71.68     73.07 o 
   8   6   2     4164.40     4056.84    139.11 o 
   9   6   2      477.55      454.73     97.51 o 
  10   6   2     3959.49     4344.74    141.26 o 
  11   6   2     1102.52     1121.71     51.15 o 
  12   6   2     3267.73     3996.65    112.65 o 
  13   6   2      926.92     1173.11     70.59 o 
  14   6   2       57.11      118.39     51.96 o 
  15   6   2      505.55      608.28     91.83 o 
  16   6   2       71.14      -76.17    105.40 o 
  17   6   2      439.71       82.97    110.73 o 
 -17   7   2       12.78      -94.47     94.47 o 
 -16   7   2      805.79      514.74    133.48 o 
 -15   7   2        6.15       85.02     95.06 o 
 -14   7   2      786.04      826.01    104.25 o 
 -13   7   2      479.33      319.79     66.14 o 
 -12   7   2     1772.07     1845.46     89.23 o 
 -11   7   2      203.62       76.47     60.23 o 
 -10   7   2      275.78       45.57     90.84 o 
  -9   7   2     1556.44     1387.73    350.56 o 
  -8   7   2       59.20        8.27     43.69 o 
  -7   7   2     1900.80     1764.25    280.81 o 
  -6   7   2      126.20       29.82     80.31 o 
  -5   7   2     2264.90     1666.44    783.68 o 
  -4   7   2       75.97      -12.09    100.97 o 
  -3   7   2      852.42      684.64    423.72 o 
  -2   7   2       46.29       61.82     68.49 o 
  -1   7   2     2324.84     2568.62     79.38 o 
   0   7   2      389.81      487.08     32.04 o 
   1   7   2     4443.76     4566.26    101.84 o 
   2   7   2      492.98      302.27    223.55 o 
   3   7   2     2565.02     2512.36    168.83 o 
   4   7   2       89.62      -22.84     60.67 o 
   5   7   2     3039.88     2735.43    371.45 o 
   6   7   2       33.56       -4.45     41.92 o 
   7   7   2     1520.20     1146.33    329.44 o 
   8   7   2       48.38       18.95     27.11 o 
   9   7   2      909.69      931.92    165.18 o 
  10   7   2        5.50       33.41     28.31 o 
  11   7   2     2213.13     2036.88    180.71 o 
  12   7   2       36.79       54.32     51.66 o 
  13   7   2      667.35      631.36     95.97 o 
  14   7   2        6.87       33.06     78.23 o 
  15   7   2      391.44      336.60     90.35 o 
  16   7   2       25.89     -106.87    118.09 o 
 -16   8   2      490.24      -76.77    120.18 o 
 -15   8   2     3071.63     3541.35    161.39 o 
 -14   8   2      741.15      757.17    105.43 o 
 -13   8   2     7566.29     8716.69    207.02 o 
 -12   8   2      250.29      192.50     58.46 o 
 -11   8   2     8238.47     8745.13    215.42 o 
 -10   8   2     3495.37     3361.24    208.67 o 
  -9   8   2     2793.89     2905.47    112.63 o 
  -8   8   2     9111.64    10072.74    157.34 o 
  -7   8   2     4209.40     4658.30    162.45 o 
  -6   8   2    10175.38    10906.16    283.72 o 
  -5   8   2     9494.91     9782.28    273.57 o 
  -4   8   2     4425.32     3665.16    977.31 o 
  -3   8   2     5862.60     4931.53    772.72 o 
  -2   8   2     3780.91     3829.97    121.59 o 
  -1   8   2      807.65      627.14     34.76 o 
   0   8   2     7893.81     7834.85    170.40 o 
   1   8   2       55.24       50.78     40.74 o 
   2   8   2     8893.91     9278.56    193.40 o 
   3   8   2     1424.65     1249.71    206.67 o 
   4   8   2     4853.35     4847.67     93.80 o 
   5   8   2     1035.71      810.05    180.92 o 
   6   8   2     2380.22     2201.62    214.74 o 
   7   8   2        0.03      -14.61     44.28 o 
   8   8   2     3539.43     3905.58    172.58 o 
   9   8   2      123.29      167.64     81.20 o 
  10   8   2     4938.94     5666.74    187.62 o 
  11   8   2      175.29      174.97     47.09 o 
  12   8   2     3288.08     4208.00    154.32 o 
  14   8   2     1566.88     2387.16    137.95 o 
  15   8   2      139.47      385.87     96.25 o 
 -14   9   2      142.22      149.68     97.13 o 
 -13   9   2      276.70      288.46    100.39 o 
 -12   9   2      299.52      -24.80     94.48 o 
 -11   9   2      265.27       17.12     93.00 o 
 -10   9   2      137.86       50.85     43.27 o 
  -9   9   2       12.15       11.61     30.02 o 
  -8   9   2      489.15      182.93    185.93 o 
  -7   9   2        8.27      -19.68     28.49 o 
  -6   9   2      558.71      150.23    359.38 o 
  -5   9   2     1217.63      732.19    625.20 o 
  -4   9   2       10.63      -35.22     35.22 o 
  -3   9   2     1628.12     1024.00    802.91 o 
  -2   9   2      167.46       50.61     35.13 o 
  -1   9   2       93.02       82.88     28.38 o 
   0   9   2      132.99      203.12     73.51 o 
   1   9   2      101.85      101.26     32.11 o 
   2   9   2      437.21      271.18    146.90 o 
   3   9   2      764.07      469.56    145.45 o 
   4   9   2     1246.51     1001.27    383.72 o 
   5   9   2     1026.61      729.39    272.62 o 
   6   9   2      582.12      361.52    176.29 o 
   7   9   2      121.95        9.37     34.93 o 
   8   9   2      101.99       27.37     43.33 o 
   9   9   2      220.70       99.13     52.28 o 
  10   9   2      111.26       61.01     45.81 o 
  11   9   2      140.22      171.31     92.85 o 
  12   9   2       15.88       69.08     86.20 o 
  13   9   2      145.57      179.80     95.07 o 
 -12  10   2       76.92      221.72     97.13 o 
 -11  10   2     2816.37     2942.81    154.28 o 
 -10  10   2       80.29       53.06     59.34 o 
  -9  10   2     2643.42     2750.48    145.35 o 
  -8  10   2      667.14      456.68    168.27 o 
  -7  10   2     3478.32     3490.40    441.81 o 
  -6  10   2     5337.56     5169.29    173.11 o 
  -5  10   2     5470.14     5165.33    171.05 o 
  -4  10   2     2513.61     2080.52    755.14 o 
  -3  10   2     2725.17     2136.03    608.46 o 
  -2  10   2     2657.99     2102.40    339.18 o 
  -1  10   2      143.10      123.64     32.21 o 
   0  10   2     6699.09     6790.70    134.89 o 
   1  10   2       17.09       79.19     36.61 o 
   2  10   2     7174.46     6620.09    545.87 o 
   3  10   2      101.96       74.02     59.05 o 
   4  10   2     3707.78     3265.18    382.65 o 
   5  10   2       49.16       20.12     34.13 o 
   6  10   2     3025.05     2897.02    362.12 o 
   7  10   2      220.63      206.43     81.49 o 
   8  10   2     1396.70     1373.26    188.89 o 
   9  10   2      483.91      424.82     57.06 o 
  10  10   2      728.87      664.28     94.62 o 
  11  10   2      331.62      311.97    184.98 o 
  -9  11   2      265.56       13.14     56.61 o 
  -8  11   2     3377.31     2847.65    200.32 o 
  -7  11   2     1324.40      749.70    185.06 o 
  -6  11   2     2894.18     2089.15   1342.48 o 
  -5  11   2     4194.05     2878.03    843.72 o 
  -4  11   2     2714.92     1864.82    549.88 o 
  -3  11   2     4147.81     3383.15    623.26 o 
  -2  11   2      914.91      559.52     62.21 o 
  -1  11   2     3401.52     3273.00     89.15 o 
   0  11   2      365.32      447.03     53.73 o 
   1  11   2     3394.66     3386.04     94.07 o 
   2  11   2      185.54      177.89     52.66 o 
   3  11   2     3107.94     2660.20     99.25 o 
   4  11   2       25.92      -29.01     54.68 o 
   5  11   2     2545.09     2028.22    251.64 o 
   6  11   2       96.94      -18.08     68.79 o 
   7  11   2     2121.59     1672.50    132.22 o 
   8  11   2       61.00      105.23     55.04 o 
  -5  12   2      197.18       40.10    103.04 o 
  -4  12   2        2.69        5.04     58.01 o 
  -3  12   2      128.14       68.06     98.76 o 
  -2  12   2      178.85       67.83     52.17 o 
  -1  12   2      154.23       61.91     88.28 o 
   0  12   2      128.34       64.17     56.13 o 
   1  12   2      246.23      150.16     56.89 o 
   2  12   2       31.61        1.14     55.54 o 
   3  12   2      258.36      253.26     63.04 o 
   4  12   2      204.87       59.34     96.84 o 
 -20   1   3     1248.36     1440.99     89.33 o 
 -19   1   3      195.77      212.31     65.91 o 
 -18   1   3     4044.60     4848.45    107.62 o 
 -17   1   3       15.66       11.44     37.56 o 
 -16   1   3     2494.83     2691.23    215.33 o 
 -15   1   3     1531.48     1383.07     50.82 o 
 -14   1   3     6453.06     6788.41    333.89 o 
 -13   1   3        7.65       55.63     27.76 o 
 -12   1   3     8958.48     9467.55    235.04 o 
 -11   1   3     6123.47     6464.55    205.75 o 
 -10   1   3    25581.89    25149.53    271.44 o 
  -9   1   3     3237.28     3054.25    259.05 o 
  -8   1   3     8035.14     6900.28    136.75 o 
  -7   1   3     2080.78     1918.29     35.64 o 
  -6   1   3     8987.30     7918.98    152.25 o 
  -5   1   3    24078.01    23614.79    361.75 o 
  -4   1   3    43479.20    40057.49    624.35 o 
  -3   1   3    39902.66    36622.36    534.27 o 
  -2   1   3    33118.10    32718.16    667.09 o 
  -1   1   3    17741.23    17127.39    306.69 o 
   0   1   3     8910.09     8658.52    157.89 o 
   1   1   3   198357.55   230881.95   3983.59 o 
   2   1   3    22694.42    24169.33    209.21 o 
   3   1   3    20480.14    22074.63    226.68 o 
   4   1   3    11992.88    12483.52    210.01 o 
   5   1   3    49563.04    53686.61    678.89 o 
   6   1   3     6959.92     7064.05    158.82 o 
   7   1   3    50454.41    51008.06    393.17 o 
   8   1   3     7973.04     8306.41    277.38 o 
   9   1   3    54259.05    56021.63    359.24 o 
  10   1   3        1.64      -17.01     17.01 o 
  11   1   3    17734.25    18404.11    215.42 o 
  12   1   3      583.08      371.02     92.88 o 
  13   1   3    12510.45    14688.47    242.39 o 
  14   1   3     1213.97     1638.80     59.23 o 
  15   1   3     5663.96     7480.16    155.72 o 
  16   1   3      421.63      476.13     50.62 o 
  17   1   3     3231.93     3842.77    100.51 o 
  18   1   3      376.71      222.63     69.39 o 
  19   1   3     1687.77     1736.58    157.46 o 
 -20   2   3       25.38      -34.54     89.45 o 
 -19   2   3      389.28      -96.26     96.26 o 
 -18   2   3       45.91       52.25     82.37 o 
 -16   2   3       12.94       60.52     60.23 o 
 -15   2   3     6884.95     7701.52    238.18 o 
 -14   2   3     1108.65      951.77     67.05 o 
 -13   2   3     3316.17     3151.84     97.90 o 
 -12   2   3      283.64      144.68     43.11 o 
 -11   2   3     2010.65     1930.95     67.99 o 
 -10   2   3      132.94      122.41     55.44 o 
  -9   2   3     5880.18     5723.47    318.59 o 
  -8   2   3     3721.22     3581.04     77.43 o 
  -7   2   3     7888.40     7423.92    209.30 o 
  -6   2   3      758.88      954.48     24.96 o 
  -5   2   3    12062.85    10620.24    256.56 o 
  -4   2   3     7037.44     7214.76    189.31 o 
  -3   2   3     1087.95      969.35     38.59 o 
  -2   2   3      824.93      975.69     45.53 o 
  -1   2   3      439.00      510.21     14.09 o 
   0   2   3    10729.25    10720.96   1070.50 o 
   1   2   3      334.64      389.10     26.44 o 
   2   2   3      271.91      429.83     16.76 o 
   3   2   3    61357.00    69668.12    603.31 o 
   4   2   3    42314.94    47011.22   2242.51 o 
   5   2   3    11640.57    11681.87    476.30 o 
   6   2   3    14224.26    14903.46    533.79 o 
   7   2   3     2661.72     3084.97    133.29 o 
   8   2   3    11261.97    11325.68    224.83 o 
   9   2   3     1753.14     1526.24    179.09 o 
  10   2   3    13873.69    14540.40    234.82 o 
  11   2   3      771.35      624.39    255.19 o 
  12   2   3     8836.87     8791.89    297.26 o 
  13   2   3      220.10      -59.35     59.35 o 
  14   2   3     4840.13     4941.88    142.63 o 
  15   2   3       96.89      -56.39     56.39 o 
  16   2   3     2611.11     2509.31     98.42 o 
  17   2   3      443.67      -96.56     96.56 o 
  18   2   3      449.28      -99.80     99.80 o 
  19   2   3      501.64     -112.80    112.80 o 
 -20   3   3       78.47      162.08     94.47 o 
 -19   3   3      248.33      347.80     94.78 o 
 -18   3   3      842.19      979.00    106.02 o 
 -17   3   3      174.44       67.61     56.39 o 
 -16   3   3     1686.24     1646.85     83.02 o 
 -15   3   3     2550.05     2686.92     90.16 o 
 -14   3   3      249.06      356.67     52.26 o 
 -13   3   3        0.32       57.27     41.33 o 
 -12   3   3     2099.73     2281.04     77.15 o 
 -11   3   3     2605.65     2811.28    104.68 o 
 -10   3   3     9038.20     7512.64   1001.83 o 
  -9   3   3      489.65      644.23    195.36 o 
  -8   3   3     8247.01     8089.56    441.14 o 
  -7   3   3      211.95      163.49     43.85 o 
  -6   3   3    10078.44     9784.11    343.64 o 
  -5   3   3     2320.28     2361.83     90.56 o 
  -4   3   3     1258.00     1110.42     34.89 o 
  -3   3   3    14987.27    11818.19   3077.01 o 
  -2   3   3    10936.66    10745.38    301.12 o 
  -1   3   3   125139.88   122534.23   1776.18 o 
   0   3   3    26914.88    27670.39   1785.95 o 
   1   3   3    37124.67    39737.67   3572.78 o 
   2   3   3    10580.33    11905.45    378.66 o 
   3   3   3      112.91       84.82     66.73 o 
   4   3   3     2425.10     2748.83     58.17 o 
   5   3   3    39193.55    42022.59   1983.59 o 
   6   3   3     1355.93     1428.37     41.36 o 
   7   3   3    14831.13    14810.32    842.67 o 
   8   3   3      213.60      187.31     68.87 o 
   9   3   3     3280.84     3565.95    153.40 o 
  10   3   3       44.96       31.62     24.16 o 
  11   3   3     5075.93     5215.74    125.98 o 
  12   3   3      360.19      439.96     54.33 o 
  13   3   3      573.73      769.86     66.15 o 
  14   3   3      714.30     1094.76     72.65 o 
  15   3   3      906.52     1325.49     75.61 o 
  16   3   3        3.17       29.23     63.77 o 
  17   3   3      532.89      411.04    106.89 o 
  18   3   3        5.44       10.33     94.77 o 
 -19   4   3     1284.95      503.61    132.33 o 
 -18   4   3      381.72      -96.26     96.26 o 
 -17   4   3     3514.22     2956.69    133.64 o 
 -16   4   3        2.44      -48.71     57.27 o 
 -15   4   3     9139.49    10424.40    250.25 o 
 -14   4   3       50.20      139.35     49.01 o 
 -13   4   3     9737.82    10572.14    288.13 o 
 -12   4   3       15.44       67.02     40.45 o 
 -11   4   3     6903.55     6855.84    279.53 o 
 -10   4   3      232.25      138.42     28.62 o 
  -9   4   3    18772.34    18253.90    257.61 o 
  -8   4   3     4073.52     3878.97     76.72 o 
  -7   4   3    25344.92    23128.68    373.87 o 
  -6   4   3    13486.32    13112.82    587.46 o 
  -5   4   3    29770.10    28779.22    554.91 o 
  -4   4   3    30599.36    29019.96    544.01 o 
  -3   4   3     6771.28     4951.20    928.69 o 
  -2   4   3    24852.54    23630.84    465.07 o 
  -1   4   3     8189.44     7353.61    375.40 o 
   0   4   3    18736.71    18750.75    887.48 o 
   1   4   3     1555.91     1342.44    116.05 o 
   2   4   3    24453.59    23983.33    368.40 o 
   3   4   3    26786.12    28624.13   1296.59 o 
   4   4   3    67953.23    70280.45   3528.00 o 
   5   4   3     1248.76     1041.49     78.02 o 
   6   4   3    38099.44    40044.14    496.92 o 
   7   4   3      132.75       87.34     38.09 o 
   8   4   3    20728.13    22469.20    290.05 o 
   9   4   3       98.04       16.73     24.76 o 
  10   4   3     9215.39    10398.78    184.76 o 
  11   4   3       54.89       53.14     34.25 o 
  12   4   3    14578.39    16377.68    344.42 o 
  13   4   3      182.53       97.43     53.73 o 
  14   4   3     4932.02     5620.23    193.22 o 
  15   4   3      867.10      762.85     70.29 o 
  17   4   3      957.84     -116.36    116.36 o 
  18   4   3     1076.16       -2.66    124.64 o 
 -19   5   3        9.63        7.97     92.11 o 
 -18   5   3      123.36       10.33     91.52 o 
 -17   5   3      206.15        4.43     88.87 o 
 -16   5   3      172.58      -10.04     63.18 o 
 -15   5   3      585.29      446.79     68.21 o 
 -14   5   3     2715.74     3262.58     96.37 o 
 -13   5   3       23.62       13.58     48.42 o 
 -12   5   3     3524.18     3933.43    125.11 o 
 -11   5   3     1007.75      949.96     63.21 o 
 -10   5   3     2118.60     2126.68    229.72 o 
  -9   5   3      934.32      881.63    239.90 o 
  -8   5   3       47.84      -18.41     31.64 o 
  -7   5   3      452.51      362.17     81.48 o 
  -6   5   3    13688.26    13430.49    385.50 o 
  -5   5   3      353.24      721.05    520.91 o 
  -4   5   3    24411.76    19139.48   7081.79 o 
  -3   5   3       67.43       28.13     36.31 o 
  -2   5   3     5279.36     4204.96    606.84 o 
  -1   5   3      128.55      133.45     25.10 o 
   0   5   3     2454.36     2289.13     50.24 o 
   1   5   3     4196.00     4001.24    103.92 o 
   2   5   3     2683.72     2907.58     80.03 o 
   3   5   3     7185.28     6767.48    400.18 o 
   4   5   3     8073.31     8164.82    333.52 o 
   5   5   3     1113.45      892.45    277.87 o 
   6   5   3    13388.61    14362.53    289.18 o 
   7   5   3      890.23      855.48     72.96 o 
   8   5   3      130.17      119.21     85.47 o 
   9   5   3     2546.39     2976.39    136.74 o 
  10   5   3       17.30       69.78     27.02 o 
  11   5   3     3263.83     3897.87     83.84 o 
  12   5   3      274.17      337.48     54.33 o 
  13   5   3     1130.75     1402.15     72.66 o 
  14   5   3        7.04       -0.30     48.42 o 
  15   5   3       87.73       60.82     84.14 o 
  16   5   3       23.96     -102.44    102.44 o 
  17   5   3       34.04       -8.56    103.33 o 
 -18   6   3      263.73       53.44     95.37 o 
 -17   6   3      729.99       69.10    110.15 o 
 -16   6   3      254.22      -93.00     93.00 o 
 -15   6   3     2044.35     2335.21     87.46 o 
 -14   6   3       86.86       19.19     50.48 o 
 -13   6   3     7199.01     8313.65    236.98 o 
 -12   6   3      130.84      169.47     50.78 o 
 -11   6   3     5403.36     5458.20    223.22 o 
 -10   6   3     1123.64     1052.61     37.91 o 
  -9   6   3     6782.70     6702.84    133.48 o 
  -8   6   3      909.26      851.51     75.38 o 
  -7   6   3    16315.33    16284.22    308.71 o 
  -6   6   3     2390.48     2166.32    459.77 o 
  -5   6   3     9819.01     8303.88    888.32 o 
  -4   6   3    18153.78    14945.72   4622.48 o 
  -3   6   3    11917.37     8168.31   3925.28 o 
  -2   6   3    12714.20     8824.08   3111.62 o 
  -1   6   3    10905.31    10189.36    237.81 o 
   0   6   3    18160.79    17104.84    311.84 o 
   1   6   3     3698.83     3588.38     87.76 o 
   2   6   3    25378.95    23926.87    350.70 o 
   3   6   3     2481.69     2428.60    131.30 o 
   4   6   3    14682.95    14703.78   1027.21 o 
   5   6   3      279.75      258.92     87.99 o 
   6   6   3     6367.22     6835.68    199.49 o 
   7   6   3      400.47      307.40     34.55 o 
   8   6   3     6888.52     7492.93    387.14 o 
   9   6   3      156.92      161.14     42.99 o 
  10   6   3     5834.86     6680.07    307.97 o 
  11   6   3      245.38      220.79     62.59 o 
  12   6   3     3058.06     3673.91    108.50 o 
  13   6   3       61.90       16.53     49.60 o 
  14   6   3     1989.42     2532.78    132.67 o 
  15   6   3      122.08       93.29     86.21 o 
  16   6   3      638.96     -113.69    113.69 o 
 -17   7   3      172.80      152.05     97.13 o 
 -16   7   3     1671.42     1404.42    141.51 o 
 -15   7   3       32.47      -88.86     88.86 o 
 -14   7   3     6711.06     7880.98    193.04 o 
 -13   7   3       23.79       38.38     56.39 o 
 -12   7   3    10648.98    11766.99    266.12 o 
 -11   7   3      228.42      111.31     57.87 o 
 -10   7   3     6727.61     7375.78    169.27 o 
  -9   7   3     3625.39     3195.08    249.40 o 
  -8   7   3    11873.06    12242.83    311.37 o 
  -7   7   3     5776.05     5807.53    223.46 o 
  -6   7   3    13733.23     8381.23   6056.53 o 
  -5   7   3     4925.76     3616.01   1400.60 o 
  -4   7   3    17013.88    12426.89   4753.73 o 
  -3   7   3     2190.81     1706.17    999.04 o 
  -2   7   3    18645.93    15167.01   2182.40 o 
  -1   7   3     4963.82     4877.19    103.08 o 
   0   7   3    12478.13    12089.10    265.98 o 
   1   7   3    10418.44    10342.00    223.59 o 
   2   7   3     6120.63     5559.61    138.30 o 
   3   7   3    16794.03    16483.91    422.81 o 
   4   7   3     6081.43     6063.18    359.96 o 
   5   7   3     7212.14     7501.94    285.46 o 
   6   7   3     4907.34     5370.72    359.51 o 
   7   7   3     5641.08     6226.39    242.36 o 
   8   7   3      858.62      689.02    172.10 o 
   9   7   3     7193.35     7985.39    278.34 o 
  10   7   3      119.61       57.54     44.20 o 
  11   7   3     4926.89     5660.17    134.63 o 
  12   7   3        2.00        7.09     51.66 o 
  13   7   3     1668.63     2074.51    121.42 o 
  14   7   3       30.43       62.88     78.53 o 
  15   7   3      887.52      883.61    106.32 o 
 -16   8   3       22.07       10.04    112.48 o 
 -15   8   3       20.34       33.06    101.56 o 
 -14   8   3       30.48       56.68     85.02 o 
 -13   8   3      216.10      333.92     91.53 o 
 -12   8   3       55.61       41.63     51.66 o 
 -11   8   3      683.19      657.07     66.45 o 
 -10   8   3       32.20       41.25     28.68 o 
  -9   8   3       24.57       14.92     34.88 o 
  -8   8   3      816.42      765.84    133.38 o 
  -7   8   3       46.48        7.33     26.74 o 
  -6   8   3      726.76      693.36    463.82 o 
  -5   8   3     1223.51     1070.85    684.17 o 
  -4   8   3        6.16       -5.98     29.74 o 
  -3   8   3      853.40      617.84    509.20 o 
  -2   8   3     1359.15     1129.99    427.95 o 
  -1   8   3      544.90      511.49     65.85 o 
   0   8   3     1803.93     1847.67    113.03 o 
   1   8   3      116.26       57.67     30.39 o 
   2   8   3      294.02      185.88     52.85 o 
   3   8   3      284.83      225.89     70.57 o 
   4   8   3      460.05      461.29    128.16 o 
   5   8   3        5.87      -25.80     57.13 o 
   6   8   3       45.36       74.10     47.53 o 
   7   8   3      166.53      130.93     35.38 o 
   8   8   3       68.50       40.23     46.12 o 
   9   8   3      125.80      167.19     68.22 o 
  10   8   3      102.29      187.60     55.99 o 
  11   8   3       15.87       78.15     53.00 o 
  12   8   3        7.71      -68.79     78.23 o 
  13   8   3        0.39       13.88     83.84 o 
  14   8   3        1.32      134.92     87.68 o 
 -14   9   3     2910.05     3059.31    162.85 o 
 -13   9   3       31.76      -88.57     88.57 o 
 -12   9   3     6567.81     7259.31    203.96 o 
 -11   9   3       35.61       47.24     78.82 o 
 -10   9   3     6499.50     6710.89    167.95 o 
  -9   9   3     1393.47      952.10    375.92 o 
  -8   9   3     8710.70     8580.00    302.47 o 
  -7   9   3     3306.97     3234.63     92.99 o 
  -6   9   3    11735.77    10098.80   1776.59 o 
  -5   9   3     4000.49     3197.94   1209.94 o 
  -4   9   3    14013.20    11240.16   3321.42 o 
  -3   9   3     4266.13     3041.97   1089.74 o 
  -2   9   3     5382.28     5056.68    423.74 o 
  -1   9   3    12344.93    11967.28    196.20 o 
   0   9   3     3477.77     3565.40     70.46 o 
   1   9   3    12610.73    12559.75    199.88 o 
   2   9   3     2560.11     2253.03     96.81 o 
   3   9   3     7829.72     7501.43    163.87 o 
   4   9   3     1546.53     1101.58    184.65 o 
   5   9   3     4667.94     4363.79    366.58 o 
   6   9   3      189.29       -8.59     43.70 o 
   7   9   3     3519.30     3369.78    178.89 o 
   8   9   3        2.69       37.60     28.86 o 
   9   9   3     3071.09     2979.20    232.98 o 
  10   9   3       98.76       44.01     47.84 o 
  11   9   3     2511.06     2652.25    105.29 o 
  12   9   3      110.10       47.83     85.62 o 
  13   9   3      874.98      925.83    118.72 o 
 -12  10   3       54.12     -100.08    100.08 o 
 -11  10   3     2354.15     2107.79    142.43 o 
 -10  10   3       37.35      -12.62     58.57 o 
  -9  10   3     3064.47     3002.00    309.58 o 
  -8  10   3      146.99       78.74     46.89 o 
  -7  10   3     3250.61     3291.00    430.50 o 
  -6  10   3     1943.77     1859.94   1130.18 o 
  -5  10   3     3227.80     2799.77   2231.08 o 
  -4  10   3     3344.16     2977.40   1447.43 o 
  -3  10   3     2001.20     1700.70    750.69 o 
  -2  10   3     1326.90     1175.06    347.68 o 
  -1  10   3      668.59      630.38     63.64 o 
   0  10   3      697.49      601.81     78.55 o 
   1  10   3     1621.73     1555.16     90.55 o 
   2  10   3     1693.50     1401.57    146.69 o 
   3  10   3      526.17      369.86     48.72 o 
   4  10   3     2117.12     2000.99     60.79 o 
   5  10   3       15.25      -32.77     33.88 o 
   6  10   3     1943.45     1960.02     89.21 o 
   7  10   3       30.61      -60.82     71.15 o 
   8  10   3     1144.41      965.44     78.72 o 
   9  10   3        0.09       57.10     49.26 o 
  10  10   3      491.20      340.00     74.85 o 
  11  10   3       18.33      -60.60     60.60 o 
  -9  11   3      156.94      -13.40     54.31 o 
  -8  11   3      367.02      149.64     80.75 o 
  -7  11   3      672.00      110.57    162.48 o 
  -6  11   3     1592.36      849.83    798.06 o 
  -5  11   3      704.66      132.73    444.73 o 
  -4  11   3     2042.91     1052.54   1165.04 o 
  -3  11   3      121.33      206.37     73.81 o 
  -2  11   3      506.80      238.40     55.57 o 
  -1  11   3       32.22       14.02     45.72 o 
   0  11   3      735.48      756.44     62.62 o 
   1  11   3      491.69      508.17    120.03 o 
   2  11   3      707.80      513.32     64.49 o 
   3  11   3      867.61      564.63     98.34 o 
   4  11   3      911.29      654.44    127.88 o 
   5  11   3      259.82      -87.98     87.98 o 
   6  11   3      140.05       70.42     64.37 o 
   7  11   3      108.82       59.11     61.31 o 
   8  11   3        0.68       15.36     52.64 o 
  -5  12   3     2613.01     2089.53    780.47 o 
  -4  12   3     1247.08      952.27    543.17 o 
  -3  12   3     2249.80     1746.58    521.23 o 
  -2  12   3     2061.74     1835.23     98.24 o 
  -1  12   3     1382.53     1301.76     97.77 o 
   0  12   3     1498.97     1563.86    241.19 o 
   1  12   3     1648.90     1444.22    434.25 o 
   2  12   3     1985.06     1647.20     88.46 o 
   3  12   3      892.60      762.47     78.26 o 
   4  12   3     2210.07     1848.03    103.59 o 
 -21   0   4     1249.03      500.94    119.03 o 
 -20   0   4      953.43      303.31    107.80 o 
 -19   0   4     3049.62     3235.04    157.26 o 
 -18   0   4      822.34      168.93     72.36 o 
 -16   0   4     1841.68     1158.90     85.69 o 
 -15   0   4     2041.62     1763.45     80.98 o 
 -14   0   4     1883.78     1382.48     74.47 o 
 -12   0   4       18.89       32.77     36.31 o 
 -11   0   4    34988.13    34840.63    607.69 o 
 -10   0   4     2390.15     2244.85     67.14 o 
  -9   0   4    10881.18     9178.52    191.47 o 
  -8   0   4      137.91      276.54     72.63 o 
  -7   0   4    14405.71    13250.48    265.00 o 
  -6   0   4     1099.67     1171.82     53.51 o 
  -5   0   4    30449.59    26806.70    973.67 o 
  -4   0   4      748.23     1013.30     65.18 o 
  -3   0   4    10869.63    10358.28    285.75 o 
  -2   0   4     1623.11     1567.62    129.46 o 
  -1   0   4    44103.95    39573.23    425.53 o 
   0   0   4      458.31      371.51    132.68 o 
   1   0   4     4112.10     4622.90    131.20 o 
   2   0   4    31027.02    33493.16    907.61 o 
   3   0   4     8507.69     9398.06    221.54 o 
   4   0   4    58253.82    63487.04    938.61 o 
   5   0   4     2490.19     2956.82     70.30 o 
   6   0   4    26700.15    29438.10    589.92 o 
   7   0   4     5996.30     6328.40    209.77 o 
   8   0   4    43514.23    48116.43    530.97 o 
   9   0   4     1746.16     1606.56    206.80 o 
  10   0   4    20444.12    21711.73    357.11 o 
  11   0   4      133.63      -32.96     46.50 o 
  13   0   4     1163.55        0.00     75.33 o 
  15   0   4      136.87      -51.96     51.96 o 
  16   0   4     5577.90     6705.84    187.04 o 
  17   0   4       18.13        7.68     88.86 o 
  18   0   4     2490.57     1644.25    143.33 o 
  19   0   4      417.25     -113.68    113.68 o 
 -21   1   4       63.42       16.12     55.94 o 
 -20   1   4      143.33       -5.61     87.98 o 
 -19   1   4      198.57      264.09     68.87 o 
 -18   1   4      365.01      371.22     75.29 o 
 -17   1   4      448.49      350.06     65.11 o 
 -16   1   4     1162.29     1120.41     50.27 o 
 -15   1   4      129.85      171.97     35.48 o 
 -14   1   4     1790.86     1869.20     52.06 o 
 -13   1   4       63.20       55.14     59.78 o 
 -12   1   4     2849.08     2945.69     69.40 o 
 -11   1   4     2372.74     2362.02    161.45 o 
 -10   1   4    14829.56    13143.28    249.80 o 
  -9   1   4      209.45      227.17     54.58 o 
  -8   1   4     4838.64     4791.22     73.51 o 
  -7   1   4     1085.51      975.53     18.38 o 
  -6   1   4    11814.04    11227.89    294.55 o 
  -5   1   4    39031.02    37303.72    438.54 o 
  -4   1   4    17942.02    17119.78    210.05 o 
  -3   1   4     1454.68     1408.30     44.34 o 
  -2   1   4    47192.11    46235.14   1188.77 o 
  -1   1   4      148.39      229.98     27.88 o 
   0   1   4    26821.55    26451.19    555.51 o 
   1   1   4    46009.74    48554.80   1029.38 o 
   2   1   4     6973.04     7239.43    176.73 o 
   3   1   4      219.78      264.16     25.40 o 
   4   1   4      459.27      616.38     28.56 o 
   5   1   4      806.50      947.55     26.78 o 
   6   1   4      106.45      144.26     27.25 o 
   7   1   4     5632.31     5778.36    120.04 o 
   8   1   4      154.99      141.15     44.52 o 
   9   1   4     1330.93     1296.87    132.90 o 
  10   1   4      497.75      290.22     98.37 o 
  11   1   4      802.66      855.37     37.00 o 
  12   1   4      159.34       88.42     47.83 o 
  13   1   4     3513.15     3615.75     81.33 o 
  14   1   4       14.81      -38.10     38.10 o 
  15   1   4      568.82      474.90     47.08 o 
  16   1   4       34.04      128.40     45.29 o 
  17   1   4      314.77      189.56     72.66 o 
  18   1   4        1.65      -51.09     69.09 o 
  19   1   4      151.76       55.87     77.97 o 
 -20   2   4      270.44      250.37     95.07 o 
 -19   2   4     1748.78      917.92    137.67 o 
 -18   2   4      891.60      394.57     71.47 o 
 -17   2   4     1741.55     1274.30     80.66 o 
 -16   2   4      924.72      -83.29     83.29 o 
 -15   2   4     1570.78     1594.28     78.30 o 
 -14   2   4       49.24       15.94     42.22 o 
 -13   2   4     4683.20     4951.16    154.52 o 
 -12   2   4       22.33      -34.84     34.84 o 
 -11   2   4    24370.40    24743.02    508.76 o 
 -10   2   4      217.72       77.54     31.42 o 
  -9   2   4    11286.39    10708.96    208.56 o 
  -8   2   4     2306.27     2023.53     43.69 o 
  -7   2   4      455.43      536.25     23.18 o 
  -6   2   4     1164.35      939.98     30.19 o 
  -5   2   4    18408.93    17195.63    531.70 o 
  -4   2   4    12444.48    11450.06    354.01 o 
  -3   2   4     4473.83     4382.26    181.54 o 
  -2   2   4     4740.04     5100.13    226.73 o 
  -1   2   4     8788.25     7856.59    349.53 o 
   0   2   4    13672.09    14848.00    870.84 o 
   1   2   4     3957.04     4045.26    374.08 o 
   2   2   4    19104.60    19624.60    308.77 o 
   3   2   4      159.83      246.29     27.31 o 
   4   2   4     2463.20     2687.90     78.46 o 
   5   2   4     5730.72     6208.63    140.84 o 
   6   2   4     7325.13     7318.89    225.47 o 
   7   2   4     2858.86     3190.59     74.93 o 
   8   2   4    10009.64    10879.84    223.60 o 
   9   2   4      188.06      106.96     54.79 o 
  10   2   4    16462.71    16564.83    249.56 o 
  11   2   4        4.45       11.59     50.78 o 
  12   2   4    10155.03    11022.00    306.93 o 
  13   2   4       48.03       -8.27     50.48 o 
  14   2   4     2779.72     2256.13    101.69 o 
  16   2   4     3159.78     3658.66    107.02 o 
  17   2   4        2.09      110.71     92.40 o 
  18   2   4     1593.44      428.93    135.59 o 
 -20   3   4     1111.69     1229.83    121.39 o 
 -19   3   4      388.53      579.02    103.64 o 
 -18   3   4     3187.90     3703.85    137.17 o 
 -17   3   4      194.45      194.86     55.21 o 
 -16   3   4     6593.00     7169.09    205.22 o 
 -15   3   4       15.46       28.64     49.60 o 
 -14   3   4     8566.02     9372.49    263.03 o 
 -13   3   4     1066.25      847.49     57.90 o 
 -12   3   4     2509.88     2805.80     88.40 o 
 -11   3   4      181.26      294.37     46.06 o 
 -10   3   4    14897.06    15017.73    290.75 o 
  -9   3   4       14.85       36.24     42.39 o 
  -8   3   4    14858.84    14867.06    283.50 o 
  -7   3   4     1601.23     1965.51     54.84 o 
  -6   3   4    29468.92    28071.24    726.94 o 
  -5   3   4     9741.03     9521.34    305.88 o 
  -4   3   4    11348.44    10955.37    323.07 o 
  -3   3   4     2235.96     2080.19     78.44 o 
  -2   3   4     1759.02     1532.11     34.09 o 
  -1   3   4    14045.21    14625.62    655.91 o 
   0   3   4    64716.26    67915.95   5579.87 o 
   1   3   4      263.61      259.46     53.45 o 
   2   3   4    60647.73    65655.09   1777.84 o 
   3   3   4      902.07     1169.31     32.44 o 
   4   3   4    29579.84    30951.16    438.13 o 
   5   3   4    47576.67    50433.62   1970.15 o 
   6   3   4    14135.58    14755.67    392.10 o 
   7   3   4    28712.97    31323.19   1221.78 o 
   8   3   4     8205.77     8331.33    227.15 o 
   9   3   4     8496.07     8979.65    228.45 o 
  10   3   4     3363.71     3086.84    796.35 o 
  11   3   4    11772.95    12846.55    580.32 o 
  12   3   4      309.69      369.38     56.10 o 
  13   3   4    11983.82    13283.82    299.04 o 
  14   3   4      130.07       51.37     54.32 o 
  15   3   4     6834.03     7722.23    197.51 o 
  16   3   4      322.74      453.23    103.34 o 
  17   3   4     2570.66     2480.68    133.58 o 
  18   3   4      307.60       99.21    108.36 o 
 -20   4   4        5.72      193.66     96.83 o 
 -19   4   4        2.32      -95.95     95.95 o 
 -18   4   4      632.30      -90.07     98.92 o 
 -17   4   4        0.40       33.95     52.55 o 
 -16   4   4      517.12      -72.35     72.35 o 
 -15   4   4       78.26       53.44     54.03 o 
 -14   4   4      557.92      416.67     56.70 o 
 -13   4   4      425.62      429.64     54.92 o 
 -12   4   4     1505.71     1491.24     65.59 o 
 -11   4   4      561.48      698.13     51.68 o 
 -10   4   4      741.92      627.94     35.64 o 
  -9   4   4     1780.79     1779.97     37.73 o 
  -8   4   4     1506.50     1450.79     33.08 o 
  -7   4   4     3702.20     3812.84     83.42 o 
  -6   4   4      175.50      128.82     32.48 o 
  -5   4   4      243.21       92.04    105.42 o 
  -4   4   4     6856.78     7024.81    263.50 o 
  -3   4   4     1943.07     1686.46     50.87 o 
  -2   4   4     7788.73     8248.14    199.18 o 
  -1   4   4     2637.47     2557.87    153.03 o 
   0   4   4       14.29        2.91     15.16 o 
   1   4   4     6959.38     7791.17    211.15 o 
   2   4   4     6989.44     7270.57    560.49 o 
   3   4   4     4323.37     4599.27    110.84 o 
   4   4   4     4822.13     5408.69    130.03 o 
   5   4   4     1674.17     1659.60     41.70 o 
   6   4   4     3610.69     3346.64    174.19 o 
   7   4   4     3682.72     3818.18    260.88 o 
   8   4   4      146.01      154.88     27.87 o 
   9   4   4     1308.18     1088.73     52.09 o 
  10   4   4      230.88      138.64     55.85 o 
  11   4   4      872.20      765.37    189.47 o 
  12   4   4      201.03       32.18     52.85 o 
  13   4   4        8.04       50.19     48.71 o 
  14   4   4        3.83      -49.60     49.60 o 
  15   4   4       41.79       12.69     50.78 o 
  16   4   4       13.24     -101.56    101.56 o 
  17   4   4       54.51       21.55    100.08 o 
  18   4   4        0.05      -53.43    112.48 o 
 -19   5   4      910.13      903.40    122.26 o 
 -18   5   4      912.90      944.17    107.20 o 
 -17   5   4     1144.33     1004.82    104.56 o 
 -16   5   4     3852.18     4258.36    103.50 o 
 -15   5   4      952.43      961.07     71.47 o 
 -14   5   4     8032.50     9058.76    239.75 o 
 -12   5   4     8940.35    10285.10    281.49 o 
 -11   5   4     1217.79     1033.68     62.33 o 
 -10   5   4    15153.73    14950.57    261.23 o 
  -9   5   4       11.83       31.58     22.26 o 
  -8   5   4    29827.16    30689.80    548.56 o 
  -7   5   4     3015.15     3359.71    152.70 o 
  -6   5   4    33807.64    33260.39    581.98 o 
  -5   5   4     1851.17     1449.37    496.51 o 
  -4   5   4    40531.20    33163.68   7742.13 o 
  -3   5   4     9299.30     7198.93   1421.37 o 
  -2   5   4    15543.26    14477.47    381.47 o 
  -1   5   4    18185.88    17345.81   1201.74 o 
   0   5   4    10302.85    10204.07    835.49 o 
   1   5   4     7933.34     7760.40    556.61 o 
   2   5   4    17873.59    17283.83    313.33 o 
   3   5   4    26272.11    27153.09    387.68 o 
   4   5   4     4633.86     4813.78    155.36 o 
   5   5   4    23988.28    25450.25    939.27 o 
   6   5   4      324.29      264.41     37.06 o 
   7   5   4     5859.96     6230.80    159.55 o 
   8   5   4      339.03      261.90    161.19 o 
   9   5   4    11622.83    13331.70    404.39 o 
  10   5   4      136.20       65.78     29.10 o 
  11   5   4     7104.79     8308.36    227.98 o 
  12   5   4        2.32      -40.45     51.07 o 
  13   5   4     2765.55     3188.58     95.18 o 
  14   5   4       12.27       20.96     50.78 o 
  15   5   4     2841.18     3247.17    141.28 o 
  17   5   4      788.99      807.97    117.53 o 
 -18   6   4        5.53      -25.68     92.99 o 
 -17   6   4      983.08      458.36    114.00 o 
 -16   6   4        5.90      -81.78     92.70 o 
 -15   6   4     4205.40     5114.07    162.67 o 
 -14   6   4      217.93      395.63     56.10 o 
 -13   6   4     8124.66     9129.40    240.05 o 
 -12   6   4      278.59      305.89     56.69 o 
 -11   6   4     6305.60     6506.30    228.95 o 
 -10   6   4     2365.84     2225.87     65.43 o 
  -9   6   4    11356.60    11259.81    190.71 o 
  -8   6   4     5286.57     5283.89    197.71 o 
  -7   6   4    11544.42    11189.95    253.38 o 
  -6   6   4     4612.68     4540.82    145.08 o 
  -5   6   4    15191.38    14725.03    367.34 o 
  -4   6   4     1709.94     1399.46    722.80 o 
  -3   6   4    15392.82    12338.17   2198.87 o 
  -2   6   4     5168.98     5036.02    130.20 o 
  -1   6   4    10684.80    10513.01   1006.23 o 
   0   6   4    26072.91    25944.21   1250.85 o 
   1   6   4     6684.27     7208.21    432.57 o 
   2   6   4     9109.28     9672.38    250.70 o 
   3   6   4     4094.14     4236.36    101.50 o 
   4   6   4     6073.58     5682.39    297.70 o 
   5   6   4      490.78      451.11     58.62 o 
   6   6   4     1493.58     1522.17     48.68 o 
   7   6   4     3854.38     4129.53    213.47 o 
   8   6   4     3438.40     3725.23    161.04 o 
   9   6   4      424.73      415.36    116.90 o 
  10   6   4     2392.18     2720.27    112.61 o 
  11   6   4       97.78      119.08     36.85 o 
  12   6   4     2461.29     2884.29     93.69 o 
  13   6   4       68.81       40.74     53.14 o 
  14   6   4      306.40      407.46     87.40 o 
  15   6   4       47.19      -47.83     82.96 o 
  16   6   4      234.11     -108.65    108.65 o 
 -17   7   4       51.50        1.18     95.36 o 
 -16   7   4      430.87      126.67    111.61 o 
 -15   7   4      200.92       83.85     94.48 o 
 -14   7   4     1457.83     1327.26     75.62 o 
 -13   7   4      302.43      204.32     58.17 o 
 -12   7   4     1501.94     1562.51     80.36 o 
 -11   7   4      891.91      637.66     67.93 o 
 -10   7   4     1167.08      943.10    177.59 o 
  -9   7   4        0.67       40.48     40.00 o 
  -8   7   4     3664.53     3481.53    202.94 o 
  -7   7   4        7.52       70.16     23.72 o 
  -6   7   4     3467.40     2372.60   1147.58 o 
  -5   7   4      381.66      165.09    188.98 o 
  -4   7   4     6721.04     4332.07   2383.71 o 
  -3   7   4      657.86      378.62    325.46 o 
  -2   7   4      308.86      191.37     29.97 o 
  -1   7   4      975.71     1055.29     44.16 o 
   0   7   4     1950.95     1994.47     50.69 o 
   1   7   4     5512.11     5301.49    189.57 o 
   2   7   4      660.86      521.41    184.88 o 
   3   7   4     3027.61     2867.71     69.50 o 
   4   7   4      973.91      857.82    300.55 o 
   5   7   4     2483.39     2375.77     88.69 o 
   6   7   4      448.33      339.41    154.58 o 
   7   7   4     2957.93     2942.02     72.25 o 
   8   7   4      346.44      155.66     97.14 o 
   9   7   4     1629.87     1609.15    286.26 o 
  10   7   4       18.04      -20.63     30.37 o 
  11   7   4     1680.97     1806.34     96.31 o 
  12   7   4        0.57       15.94     48.42 o 
  13   7   4      550.29      684.77    100.10 o 
  14   7   4        1.02      163.55     81.19 o 
  15   7   4      238.03      179.22     86.80 o 
 -16   8   4       42.14      117.50    117.50 o 
 -15   8   4     3040.11     3767.16    160.50 o 
 -14   8   4      249.34      263.66     89.46 o 
 -13   8   4     5075.65     6370.40    179.29 o 
 -12   8   4       29.61      -16.53     48.12 o 
 -11   8   4     5055.14     5450.38    177.83 o 
 -10   8   4      561.83      421.24     65.04 o 
  -9   8   4     7576.35     7731.92    482.66 o 
  -8   8   4     1346.63     1293.89    207.78 o 
  -7   8   4    16469.18    17137.82    459.61 o 
  -6   8   4     2265.93     1920.07    686.31 o 
  -5   8   4    15997.73    13377.62   3041.40 o 
  -4   8   4     1149.50      971.49    700.40 o 
  -3   8   4    19705.14    14123.40   5539.70 o 
  -2   8   4     1424.12     1494.38     88.93 o 
  -1   8   4    15053.78    14686.25    233.50 o 
   0   8   4     9864.10     9220.82    192.65 o 
   1   8   4    11364.98    11384.33    262.88 o 
   2   8   4     8129.73     7698.00    361.29 o 
   3   8   4     9170.26     9308.03    194.20 o 
   4   8   4     3673.09     3719.70     76.94 o 
   5   8   4     9375.01     9716.50    328.21 o 
   6   8   4     5073.04     4851.72    115.02 o 
   7   8   4     1903.30     2132.81     60.90 o 
   8   8   4     6216.50     7039.41    175.15 o 
   9   8   4      223.15      163.57     58.46 o 
  10   8   4     5202.77     6286.87    106.98 o 
  11   8   4       26.81      -54.30     66.72 o 
  12   8   4     3331.19     4220.06    159.34 o 
  13   8   4        1.19       69.97     89.45 o 
  14   8   4     1274.36     1703.08    129.67 o 
 -14   9   4      384.88      314.46    101.57 o 
 -13   9   4      221.44      115.15     91.82 o 
 -12   9   4      334.63      149.99     98.91 o 
 -11   9   4       82.97       30.70     78.24 o 
 -10   9   4      110.28       56.48     45.00 o 
  -9   9   4      131.95       53.26     30.59 o 
  -8   9   4      183.46       29.29     69.53 o 
  -7   9   4      171.08       70.08     64.07 o 
  -6   9   4      309.68      162.54    272.53 o 
  -5   9   4      647.66      203.70    278.63 o 
  -4   9   4      251.62       54.51    180.25 o 
  -3   9   4      154.86       27.77     48.86 o 
  -2   9   4      146.10       51.77     32.44 o 
  -1   9   4       43.49       79.80     30.93 o 
   0   9   4      171.83      153.20     33.63 o 
   1   9   4       24.01        7.85     32.23 o 
   2   9   4     2274.11     2218.58     60.54 o 
   3   9   4      609.55      420.68    107.64 o 
   4   9   4     1105.84      906.53    210.75 o 
   5   9   4      396.55      205.01    136.86 o 
   6   9   4      373.96      307.38     57.87 o 
   7   9   4      227.82       91.81     37.97 o 
   8   9   4       53.96       10.69     29.65 o 
   9   9   4      250.38       90.90    115.81 o 
  10   9   4      297.84      168.25     92.78 o 
  11   9   4      358.13      298.82     74.26 o 
  12   9   4      110.61       -9.15     93.29 o 
 -12  10   4      397.50      212.89    101.57 o 
 -11  10   4     2460.63     2493.81    148.35 o 
 -10  10   4       51.07       33.91     61.38 o 
  -9  10   4     2792.21     3376.61    253.42 o 
  -8  10   4       12.03      -11.26     45.02 o 
  -7  10   4     9176.66    10153.34    146.07 o 
  -6  10   4      570.36      375.77    384.03 o 
  -5  10   4     9808.83     8195.50   1926.68 o 
  -4  10   4      791.29      654.67    527.75 o 
  -3  10   4     5689.83     5505.79    162.79 o 
  -2  10   4     2940.87     2929.87     60.83 o 
  -1  10   4     4407.90     4263.18    109.85 o 
   0  10   4     5204.18     5139.25    118.13 o 
   1  10   4     3942.80     3943.33     87.39 o 
   2  10   4     6345.52     6167.26    128.27 o 
   3  10   4     1584.58     1403.24     83.16 o 
   4  10   4     4103.45     4081.00    222.40 o 
   5  10   4     1427.24     1553.65     78.09 o 
   6  10   4     1827.16     1570.93     84.76 o 
   7  10   4      110.15      226.28     58.24 o 
   8  10   4     1733.32     1880.20    189.87 o 
   9  10   4        4.34      -24.73     49.12 o 
  10  10   4     1078.55     1217.47    153.69 o 
  -9  11   4        2.73       12.62     51.75 o 
  -8  11   4     3831.45     3254.95    549.73 o 
  -7  11   4      302.30       10.52     98.64 o 
  -6  11   4     6303.44     5402.48   1650.23 o 
  -5  11   4     1472.31      706.06    722.69 o 
  -4  11   4     6563.13     5940.99   1461.92 o 
  -3  11   4     1813.28     1245.21    349.07 o 
  -2  11   4     3574.31     3300.21     97.53 o 
  -1  11   4     2847.23     2807.39     89.64 o 
   0  11   4     2455.82     2398.75     86.95 o 
   1  11   4     2720.07     2639.63     92.47 o 
   2  11   4     2836.36     2419.54    223.15 o 
   3  11   4     5374.06     5220.16    126.89 o 
   4  11   4     1325.45      876.26    143.55 o 
   5  11   4     3093.21     2506.44    237.51 o 
   6  11   4      267.69      184.24     91.82 o 
   7  11   4     1690.46     1371.13    143.42 o 
  -5  12   4      207.12      -95.96    127.55 o 
  -4  12   4        2.40       36.18     58.92 o 
  -3  12   4       61.80      106.85    151.01 o 
  -2  12   4       65.48       63.27     54.88 o 
  -1  12   4        3.02     -100.96    186.73 o 
   0  12   4       73.77      115.07     59.25 o 
   1  12   4      253.27       98.49     63.05 o 
   2  12   4       18.20       27.50     58.22 o 
   3  12   4      603.43      444.36     74.92 o 
 -21   1   5      850.16      805.06    151.79 o 
 -20   1   5     1584.19     2062.61    120.53 o 
 -19   1   5     3271.92     3531.82    101.61 o 
 -18   1   5     3595.28     4201.10    105.46 o 
 -17   1   5     1626.53     1704.77     49.77 o 
 -16   1   5     1951.63     2125.74    128.99 o 
 -15   1   5     4785.19     5440.93    152.74 o 
 -14   1   5    11643.27    12099.34    250.32 o 
 -13   1   5     2591.25     2174.37     51.42 o 
 -12   1   5    14246.26    14407.04    287.41 o 
 -11   1   5       53.23       12.25     54.77 o 
 -10   1   5    23145.77    22782.03    248.47 o 
  -9   1   5      375.47      275.41     66.29 o 
  -8   1   5     5791.73     5236.53     83.10 o 
  -7   1   5      522.86      474.62     14.80 o 
  -6   1   5     8032.33     7439.46    195.02 o 
  -5   1   5     9274.46     9249.71    161.18 o 
  -4   1   5     8408.98     7702.21    208.38 o 
  -3   1   5     1176.98     1304.43     22.99 o 
  -2   1   5    77247.52    78602.84   1756.02 o 
  -1   1   5      644.48      640.60     26.23 o 
   0   1   5    15473.19    15130.52    369.34 o 
   1   1   5    23691.55    24853.62    534.77 o 
   2   1   5     3753.73     4165.59     71.46 o 
   3   1   5    11723.77    12362.94    231.85 o 
   4   1   5     3580.96     3784.90     63.22 o 
   5   1   5     7113.31     8105.35    178.71 o 
   6   1   5    13489.50    12918.88    199.59 o 
   7   1   5     9091.86     9824.58    180.21 o 
   8   1   5    14928.78    15514.98    194.48 o 
   9   1   5    13293.09    14633.48    205.08 o 
  10   1   5       60.37       51.33     51.21 o 
  11   1   5    11445.17    11764.08    167.11 o 
  12   1   5       29.62       47.83     61.85 o 
  13   1   5     7090.17     7874.36    301.16 o 
  14   1   5       33.61      -41.60     49.75 o 
  15   1   5     4516.28     5129.69    124.85 o 
  16   1   5       51.59       84.43    100.08 o 
  17   1   5     2936.02     3051.97     96.87 o 
  18   1   5       34.74       34.28     65.00 o 
 -21   2   5      309.50      -85.62     85.62 o 
 -20   2   5      416.09      -96.85     96.85 o 
 -19   2   5      868.66      173.95    113.70 o 
 -18   2   5      935.47      501.78     73.24 o 
 -15   2   5     6399.78     7504.96    231.91 o 
 -14   2   5      316.94      147.34     55.51 o 
 -13   2   5     8856.48     9272.64    305.63 o 
 -12   2   5       48.04       54.03     37.49 o 
 -11   2   5     8699.96     9759.24    350.96 o 
 -10   2   5     5512.72     5656.06    157.23 o 
  -9   2   5    16851.30    15746.31    244.54 o 
  -8   2   5     8855.26     8722.46    181.53 o 
  -7   2   5    13456.17    12287.55    257.08 o 
  -6   2   5     3103.87     3151.58    161.85 o 
  -5   2   5    30962.01    27706.22    357.11 o 
  -4   2   5      318.01      312.79     27.32 o 
  -3   2   5    13144.87    12213.33    220.50 o 
  -2   2   5    16588.25    15823.61    496.45 o 
  -1   2   5    10485.96     9601.55    194.20 o 
   0   2   5    13002.38    13880.92    749.24 o 
   1   2   5     4067.17     3948.75    246.74 o 
   2   2   5    11253.88    12041.61    249.28 o 
   3   2   5    45551.20    49842.19    519.42 o 
   4   2   5    15195.49    17862.21    325.90 o 
   5   2   5     4324.89     4567.57    115.76 o 
   6   2   5     6402.35     7055.62    229.03 o 
   7   2   5     2199.44     2595.35     62.72 o 
   8   2   5     5081.03     5784.64    104.61 o 
   9   2   5     3112.34     3729.74     75.27 o 
  10   2   5     5463.93     5897.38    208.63 o 
  11   2   5     3503.86     3765.94    116.10 o 
  12   2   5     4926.41     4644.84    142.37 o 
  14   2   5     2886.81     2236.07    100.81 o 
  15   2   5      593.75      191.06     66.15 o 
  16   2   5     2008.06     1964.60    140.05 o 
  17   2   5       36.19      -41.04     91.81 o 
  18   2   5      630.14     -103.65    111.92 o 
 -20   3   5      505.24      665.26    110.14 o 
 -19   3   5      563.08      518.82    108.08 o 
 -18   3   5      302.11      221.74     92.42 o 
 -17   3   5      855.95     1043.12     64.38 o 
 -16   3   5      146.50      -18.90     59.93 o 
 -15   3   5     1118.17     1458.61     71.48 o 
 -14   3   5     1916.25     2262.77     79.20 o 
 -13   3   5      189.64       82.67     40.74 o 
 -12   3   5     3000.20     3189.30    110.61 o 
 -11   3   5     2911.14     2910.01    105.88 o 
 -10   3   5     6078.37     4491.17   1667.69 o 
  -9   3   5     3587.80     3602.29     86.02 o 
  -8   3   5     2052.38     1681.92    139.95 o 
  -7   3   5     2134.06     1804.08     42.45 o 
  -6   3   5      180.80      109.11     40.30 o 
  -5   3   5      673.81      588.98    104.28 o 
  -4   3   5     4327.45     4330.24    142.94 o 
  -3   3   5     5276.45     4566.37    155.59 o 
  -2   3   5    23524.78    22325.07    474.28 o 
  -1   3   5     4535.86     4680.75    278.49 o 
   0   3   5    42834.90    41702.54   1726.48 o 
   1   3   5      375.99      240.35     87.86 o 
   2   3   5     2185.72     2433.39     59.97 o 
   3   3   5    36859.16    38782.21    800.30 o 
   4   3   5     1110.47     1153.90     43.88 o 
   5   3   5     4211.92     4949.45    112.04 o 
   6   3   5     3601.03     3756.07     89.99 o 
   7   3   5     5915.50     6402.12    219.96 o 
   8   3   5      459.11      548.41    248.69 o 
   9   3   5     4953.44     6091.59    176.19 o 
  10   3   5      366.08      351.59    169.21 o 
  11   3   5      837.96      923.64     44.80 o 
  12   3   5        5.95      -46.35     46.35 o 
  13   3   5     2958.17     3292.56     97.27 o 
  14   3   5      154.06      245.05     58.16 o 
  15   3   5     2108.82     2397.63     85.99 o 
  16   3   5        2.86      -87.39     96.83 o 
  17   3   5      231.76      291.41    108.65 o 
  18   3   5        7.56       36.61     95.65 o 
 -20   4   5     1097.41      341.12    123.45 o 
 -19   4   5     1265.76      718.34    132.03 o 
 -18   4   5     2316.30     1874.99    136.52 o 
 -16   4   5     1445.57       77.10     95.71 o 
 -15   4   5     6693.52     7687.87    218.27 o 
 -14   4   5      772.13      653.28     59.07 o 
 -13   4   5    10573.40    12644.46    311.72 o 
 -12   4   5      759.83      707.65     53.46 o 
 -11   4   5     8548.20     8781.37    283.66 o 
 -10   4   5     1141.81     1210.48     45.14 o 
  -9   4   5    17192.95    16339.11    239.88 o 
  -8   4   5      690.67      681.47     35.94 o 
  -7   4   5    36881.47    33418.46   1252.93 o 
  -6   4   5     1750.37     1690.63    106.87 o 
  -5   4   5    51529.14    47495.99    672.36 o 
  -4   4   5     2706.43     2353.18     59.11 o 
  -3   4   5     8581.41     7641.43    430.98 o 
  -2   4   5     3172.62     2807.99     74.28 o 
  -1   4   5    27055.49    25673.84    602.40 o 
   0   4   5     8783.22     8874.56    489.88 o 
   1   4   5    30376.84    31009.46   2013.03 o 
   2   4   5     8340.93     8365.63    231.97 o 
   3   4   5    21164.83    23127.79    359.20 o 
   4   4   5    31341.72    33857.97    441.92 o 
   5   4   5    21622.19    22722.77    399.58 o 
   6   4   5    14026.77    14869.15    548.45 o 
   7   4   5     5282.32     6219.63    154.53 o 
   8   4   5     9077.12     9556.54    256.96 o 
   9   4   5      649.83      707.52     48.64 o 
  10   4   5     6419.81     6976.18    291.47 o 
  11   4   5     1015.45      814.37    133.80 o 
  12   4   5     8161.85     8547.88    251.35 o 
  13   4   5      326.86      158.85     58.17 o 
  14   4   5     4259.96     4854.65    174.21 o 
  15   4   5      109.61      -54.91     83.55 o 
  16   4   5     2639.83     3186.80    150.13 o 
  17   4   5       93.77       51.07     95.36 o 
 -19   5   5       17.06       41.04     87.98 o 
 -18   5   5      372.33      -93.01     93.01 o 
 -17   5   5       72.86      -62.29     83.85 o 
 -16   5   5     1146.14      981.81     78.86 o 
 -15   5   5        9.21       66.42     55.21 o 
 -14   5   5     2139.45     2313.36     83.63 o 
 -13   5   5      192.23      241.22     51.96 o 
 -12   5   5     3262.58     3321.34    113.26 o 
 -11   5   5     1082.45     1134.62     63.22 o 
 -10   5   5     1104.11      743.15    252.87 o 
  -9   5   5    10718.75    10847.90    234.54 o 
  -8   5   5     1065.29      921.77    335.43 o 
  -7   5   5     5641.56     5643.47    228.48 o 
  -6   5   5     4981.78     5067.87    165.31 o 
  -5   5   5        2.66      -19.48     19.48 o 
  -4   5   5      184.67      -40.89     40.89 o 
  -3   5   5        6.63       23.77     17.48 o 
  -2   5   5       72.99       75.12     20.46 o 
  -1   5   5    16394.64    17001.91    965.47 o 
   0   5   5     5578.59     6224.18    325.28 o 
   1   5   5     5661.42     5544.66    408.74 o 
   2   5   5     5342.17     5667.52    123.02 o 
   3   5   5      398.26      290.18     49.02 o 
   4   5   5      312.16      232.74     29.50 o 
   5   5   5      746.81      528.22    101.31 o 
   6   5   5     2584.20     2534.04     65.24 o 
   7   5   5       73.31       69.65     31.44 o 
   8   5   5     1148.73     1135.74    288.86 o 
   9   5   5     3278.03     3504.25    166.50 o 
  10   5   5     1778.39     1787.71    434.26 o 
  11   5   5      371.20      506.57     42.47 o 
  12   5   5      775.46      784.98     64.38 o 
  13   5   5       57.44       95.95     52.55 o 
  14   5   5      350.44      542.11     84.15 o 
  15   5   5       42.55       36.31     75.58 o 
  16   5   5       25.84      -76.17     97.42 o 
 -18   6   5      443.21     -111.91    111.91 o 
 -17   6   5      443.81       74.11    102.46 o 
 -16   6   5      425.99      -99.21     99.21 o 
 -15   6   5     1474.54     1915.45     80.35 o 
 -14   6   5     1480.41     1488.33     71.20 o 
 -13   6   5     2221.87     2790.72     88.07 o 
 -12   6   5      838.90      868.01     64.38 o 
 -11   6   5     5000.30     5420.36    207.49 o 
 -10   6   5     1337.15     1391.87    113.97 o 
  -9   6   5     5125.87     5290.93    132.34 o 
  -8   6   5      180.83      201.89     89.31 o 
  -7   6   5     8752.73     8209.21    160.15 o 
  -6   6   5       53.63       67.53     66.43 o 
  -5   6   5    10447.96    10136.47    320.11 o 
  -4   6   5      222.25      132.74    156.93 o 
  -3   6   5    22461.35    21775.12    424.97 o 
  -2   6   5     1997.91     2166.48    146.04 o 
  -1   6   5    14823.59    14566.54   1074.77 o 
   0   6   5     3620.78     4002.80    244.60 o 
   1   6   5    23111.79    23612.38   1328.64 o 
   2   6   5     7094.35     7646.90    463.14 o 
   3   6   5     6227.46     6789.01    418.51 o 
   4   6   5     5609.71     6236.70    167.08 o 
   5   6   5      966.53     1006.81     42.15 o 
   6   6   5     8325.21     8827.99    211.73 o 
   7   6   5     1515.67     1742.19     90.12 o 
   8   6   5     5217.10     5366.73     96.53 o 
   9   6   5     1250.43     1269.29    141.75 o 
  10   6   5     3717.19     4202.66    318.23 o 
  11   6   5       53.71       72.84     37.46 o 
  12   6   5     4486.72     4999.25    173.35 o 
  13   6   5       29.96      -76.46     76.46 o 
  14   6   5     1941.00     2046.93    129.12 o 
  15   6   5       34.60      -77.35     77.35 o 
  16   6   5      776.58     -118.12    118.12 o 
 -17   7   5       52.43       56.39     91.22 o 
 -16   7   5     1589.46     1529.34    135.59 o 
 -15   7   5      247.39       96.25     95.96 o 
 -14   7   5     2279.20     2633.31     88.36 o 
 -13   7   5      201.69      138.18     54.33 o 
 -12   7   5     4675.89     4950.10    180.18 o 
 -11   7   5      241.21      159.44     51.67 o 
 -10   7   5     4900.95     4534.09    271.57 o 
  -9   7   5      573.47      278.22    168.38 o 
  -8   7   5    10084.90    10797.68    303.93 o 
  -7   7   5      255.62      129.22     79.08 o 
  -6   7   5    17457.82    17966.59    364.02 o 
  -5   7   5       18.56       28.53     27.02 o 
  -4   7   5    17073.27    13445.03   2517.03 o 
  -3   7   5       88.37      -16.83     34.39 o 
  -2   7   5    15153.02    14429.18    242.02 o 
  -1   7   5     5957.99     6440.63    600.42 o 
   0   7   5    14027.18    13575.23    584.40 o 
   1   7   5    13289.41    13592.76    647.03 o 
   2   7   5    13639.90    14182.33    511.68 o 
   3   7   5     7209.00     7254.46    198.93 o 
   4   7   5    13495.32    14372.67    260.71 o 
   5   7   5     3744.56     3588.22     86.31 o 
   6   7   5    12643.61    12785.22    863.31 o 
   7   7   5     7643.02     8433.84    593.77 o 
   8   7   5     3867.54     3821.80    419.62 o 
   9   7   5     7838.38     8960.19    174.99 o 
  10   7   5     1188.05     1033.61    290.44 o 
  11   7   5     5148.45     5612.26    126.87 o 
  12   7   5      360.93      391.52     86.81 o 
  13   7   5     1893.43     2431.26    133.54 o 
  14   7   5      168.24       77.65     87.10 o 
  15   7   5      771.32      907.19    118.71 o 
 -16   8   5      120.79      -38.09    110.71 o 
 -15   8   5       22.89      -95.95     95.95 o 
 -14   8   5      371.86      304.42     92.12 o 
 -13   8   5       11.98      -59.04     77.64 o 
 -12   8   5       78.70      153.52     49.89 o 
 -11   8   5      176.95      131.38     53.44 o 
 -10   8   5       74.11       84.44     27.70 o 
  -9   8   5      149.09       28.23     93.74 o 
  -8   8   5      140.39       79.50     38.26 o 
  -7   8   5      383.02      250.87     97.12 o 
  -6   8   5       14.58       61.19     30.16 o 
  -5   8   5      182.57      103.78     50.78 o 
  -4   8   5      231.59      146.61    143.79 o 
  -3   8   5     1105.32     1103.64    574.10 o 
  -2   8   5      325.62      312.77     32.94 o 
  -1   8   5       37.60       54.44     36.46 o 
   0   8   5      434.12      505.61     46.07 o 
   1   8   5       13.17        3.80     31.28 o 
   2   8   5     1930.16     1860.79     92.50 o 
   3   8   5       26.06       70.34     79.12 o 
   4   8   5      688.27      729.30     82.40 o 
   5   8   5        5.29       29.30     34.43 o 
   6   8   5       63.26       59.93     49.30 o 
   7   8   5      201.94      308.12     76.17 o 
   8   8   5      487.70      494.58     87.06 o 
   9   8   5      109.08      189.04     39.87 o 
  10   8   5      323.00      373.40     55.63 o 
  11   8   5      202.96      304.75     63.03 o 
  12   8   5       70.20       13.29     87.98 o 
  13   8   5       61.41       52.85     95.36 o 
 -14   9   5     1963.90     1173.81    134.43 o 
 -13   9   5      714.97      313.02    105.72 o 
 -12   9   5     3476.74     3752.62    159.06 o 
 -11   9   5      817.38      243.64     96.57 o 
 -10   9   5     6723.37     7366.67    387.87 o 
  -9   9   5        9.36       17.54     31.08 o 
  -8   9   5     9631.54    10640.94    166.31 o 
  -7   9   5      128.07        2.22     41.86 o 
  -6   9   5    10103.74     8167.76   2152.46 o 
  -5   9   5      515.50      102.96    225.46 o 
  -4   9   5    13220.94     9786.60   3588.89 o 
  -3   9   5     1065.03      586.72    452.96 o 
  -2   9   5    12575.03    12760.93    788.78 o 
  -1   9   5     2792.69     2643.58    171.17 o 
   0   9   5    11177.80    11507.25    541.72 o 
   1   9   5     6848.94     6983.05    152.74 o 
   2   9   5     7571.02     7557.41    277.63 o 
   3   9   5     6366.92     6160.72    255.10 o 
   4   9   5     4138.68     4108.16     96.88 o 
   5   9   5     4264.78     4345.79    205.43 o 
   6   9   5     2273.03     1945.22    109.64 o 
   7   9   5     4305.67     4824.00    120.01 o 
   8   9   5      753.50      560.72    253.11 o 
   9   9   5     4043.53     4419.42    425.35 o 
  10   9   5      488.28      436.96     71.64 o 
  11   9   5     2319.71     2417.13    104.89 o 
  12   9   5      206.88      255.68     95.36 o 
 -12  10   5       85.48       68.20     93.29 o 
 -11  10   5      946.75      858.82    113.41 o 
 -10  10   5      493.64      503.02    165.54 o 
  -9  10   5     2856.23     2894.13    283.36 o 
  -8  10   5      102.60       57.89     78.91 o 
  -7  10   5     5654.67     6275.36    119.26 o 
  -6  10   5       11.95       17.39     35.07 o 
  -5  10   5     5026.40     3781.75   1987.09 o 
  -4  10   5      724.01      554.00    522.71 o 
  -3  10   5     5497.76     5248.04    157.15 o 
  -2  10   5      670.43      706.74     58.91 o 
  -1  10   5     4251.06     4050.44    108.61 o 
   0  10   5      338.05      441.73     54.92 o 
   1  10   5     5420.85     5329.18    119.36 o 
   2  10   5     1780.71     1821.83     94.84 o 
   3  10   5     4662.63     4646.49    159.60 o 
   4  10   5     4605.21     4669.05    111.96 o 
   5  10   5     1582.35     1755.64     84.13 o 
   6  10   5     2129.91     2424.91     95.35 o 
   7  10   5      533.25      650.14    193.71 o 
   8  10   5     1270.99     1336.15    190.16 o 
   9  10   5      105.36      142.71     64.53 o 
  10  10   5      690.60      761.69    133.53 o 
  -9  11   5      147.47        1.50     51.32 o 
  -8  11   5     1284.40      705.34    413.12 o 
  -7  11   5       83.89       -9.35     50.99 o 
  -6  11   5     2220.78     1167.57    845.98 o 
  -5  11   5      139.09       -0.35     82.37 o 
  -4  11   5     1881.84     1347.83    842.92 o 
  -3  11   5      119.74       65.15     66.43 o 
  -2  11   5      514.24      365.20    128.74 o 
  -1  11   5      223.49      140.24     80.31 o 
   0  11   5      765.74      664.91     98.34 o 
   1  11   5      476.97      433.42     62.72 o 
   2  11   5     1382.80     1152.37    217.70 o 
   3  11   5      287.63      146.19     63.00 o 
   4  11   5     1516.12     1148.16     87.70 o 
   5  11   5      220.73      129.00     62.95 o 
   6  11   5      379.24      176.60    211.56 o 
   7  11   5      229.24       78.62     66.08 o 
  -4  12   5      242.01       94.85    133.75 o 
  -3  12   5     4036.86     4183.14    224.57 o 
  -2  12   5      414.59      360.01     65.35 o 
  -1  12   5     3500.71     3766.21    112.76 o 
   0  12   5      527.72      440.58     68.65 o 
   1  12   5     2835.90     2909.03    206.88 o 
   2  12   5     1039.18      882.44     79.59 o 
 -21   0   6      821.05      287.05    101.59 o 
 -20   0   6     2612.61     2296.89    150.72 o 
 -19   0   6     1085.63      454.26    117.85 o 
 -18   0   6     8080.57     9003.32    194.36 o 
 -15   0   6     3387.67     3681.69    107.35 o 
 -14   0   6     8105.33     7905.01    263.63 o 
 -12   0   6    14715.57    15168.17    386.47 o 
 -11   0   6    66271.92    67189.70    815.39 o 
 -10   0   6    15583.29    16210.22    649.39 o 
  -9   0   6    70534.33    64004.27   3246.77 o 
  -8   0   6    11021.92    10573.89    246.43 o 
  -7   0   6    44376.82    41453.13    465.21 o 
  -6   0   6    12322.04    11102.43    244.29 o 
  -5   0   6   149762.55   141715.11   1966.96 o 
  -4   0   6     3380.99     3253.17     81.32 o 
  -3   0   6    87868.32    84462.73   2524.34 o 
  -2   0   6     2629.79     2975.68     62.45 o 
  -1   0   6    99756.68    93507.15    826.89 o 
   0   0   6    20439.78    21805.96    408.81 o 
   1   0   6     5095.30     4605.48    117.69 o 
   2   0   6    18075.42    19631.71    418.94 o 
   3   0   6     8585.82     8544.87    220.19 o 
   4   0   6    15349.40    16577.67    590.64 o 
   5   0   6    15232.89    15215.20    298.21 o 
   6   0   6    15582.71    16711.03    937.34 o 
   7   0   6    18285.13    19609.49    485.03 o 
   8   0   6     6581.98     6323.33    161.06 o 
   9   0   6     2700.00     2470.97    214.44 o 
  10   0   6     8714.03     9870.66    297.63 o 
  11   0   6       70.41       34.20     37.20 o 
  12   0   6     2107.92     1477.42     90.44 o 
  13   0   6       70.83      -48.42     48.42 o 
  15   0   6     1485.86      919.03     81.53 o 
  16   0   6     1659.61     1287.47    142.99 o 
  17   0   6      400.63     -101.57    101.57 o 
  18   0   6      834.19     -119.31    119.31 o 
 -21   1   6      350.39      333.77    125.93 o 
 -20   1   6       89.26       28.37     59.01 o 
 -19   1   6      937.30     1190.44    100.12 o 
 -18   1   6      309.03      277.28     65.40 o 
 -17   1   6      212.16      232.69     51.82 o 
 -16   1   6      371.84      227.19     43.42 o 
 -15   1   6     1190.80     1354.69     48.25 o 
 -14   1   6     2834.20     2958.45     65.63 o 
 -13   1   6      269.97      200.77     52.71 o 
 -12   1   6     3663.28     3549.43     87.35 o 
 -11   1   6      772.88      796.80     34.88 o 
 -10   1   6     5881.20     5338.84    129.16 o 
  -9   1   6      601.12      553.33    111.95 o 
  -8   1   6     8587.16     7730.48    140.12 o 
  -7   1   6     6758.23     6546.95    135.21 o 
  -6   1   6    11342.83    11131.82    253.26 o 
  -5   1   6    33839.83    31559.02    322.96 o 
  -4   1   6     7809.18     6929.61    184.00 o 
  -3   1   6     5500.51     5323.89    170.39 o 
  -2   1   6     3658.36     3702.70     96.58 o 
  -1   1   6      180.31      203.16     40.11 o 
   0   1   6     5697.94     5401.32    200.46 o 
   1   1   6     4901.11     5309.82    130.26 o 
   2   1   6     6919.79     7187.21    142.66 o 
   3   1   6       21.58       34.54     15.85 o 
   4   1   6     1374.91     1562.49     26.70 o 
   5   1   6    15476.06    16295.96    222.26 o 
   6   1   6     1175.19     1269.55     25.93 o 
   7   1   6     1194.34     1401.07     28.41 o 
   8   1   6      626.27      620.18     86.67 o 
   9   1   6      136.58      117.08     45.16 o 
  10   1   6       17.30       13.33     23.13 o 
  11   1   6      208.74      265.83     28.99 o 
  12   1   6      701.15      441.23    145.01 o 
  13   1   6      385.79      156.64     74.70 o 
  14   1   6      238.99      141.63     74.11 o 
  15   1   6      612.75      710.67    144.99 o 
  16   1   6       36.64       50.08     68.34 o 
  17   1   6      314.07      240.76     71.91 o 
  18   1   6       23.19      -28.49     67.15 o 
 -21   2   6      956.79      140.87     91.26 o 
 -20   2   6     1040.69      245.43    113.12 o 
 -19   2   6      880.35      390.72    114.59 o 
 -18   2   6     2384.48     1956.40     91.02 o 
 -17   2   6     1222.91      620.31     72.66 o 
 -16   2   6      256.83      -56.98     56.98 o 
 -15   2   6     2120.55     2216.25     80.68 o 
 -14   2   6     3158.77     2753.19     85.17 o 
 -13   2   6    10338.77     9902.47    307.96 o 
 -12   2   6     1896.38     2199.59     76.26 o 
 -11   2   6     7524.85     7477.25    283.63 o 
 -10   2   6     3878.04     3287.78    151.75 o 
  -9   2   6    17124.53    16181.17    281.44 o 
  -8   2   6     3505.38     3297.32     62.58 o 
  -7   2   6     5214.33     4451.90    109.99 o 
  -6   2   6       98.13      167.31     16.91 o 
  -5   2   6     4117.62     3882.63    120.53 o 
  -4   2   6    18511.36    17858.30    442.89 o 
  -3   2   6    39872.70    39914.59   1007.45 o 
  -2   2   6        7.61       46.53     16.53 o 
  -1   2   6   113941.78   107643.30   3024.52 o 
   0   2   6     1211.49     1347.19     75.09 o 
   1   2   6    12013.47    12619.59   1062.41 o 
   2   2   6     3969.08     3531.76     90.39 o 
   3   2   6     6743.79     7174.54    204.25 o 
   4   2   6     9076.19     9631.25    239.16 o 
   5   2   6    13452.91    14398.28    299.43 o 
   6   2   6     3402.92     3346.46     90.13 o 
   7   2   6    16883.72    18032.49    387.90 o 
   8   2   6     4406.51     4530.57     85.49 o 
   9   2   6     9702.61    10190.61    192.20 o 
  10   2   6     2127.02     2042.33     47.80 o 
  11   2   6      158.25       59.64     45.47 o 
  12   2   6     3768.09     3799.37    114.47 o 
  13   2   6      207.15      -50.78     50.78 o 
  14   2   6     4806.17     4259.34    121.31 o 
  15   2   6      194.02        0.30     54.62 o 
  16   2   6     1883.36     2001.69    140.04 o 
  17   2   6       45.88      -47.53     97.72 o 
  18   2   6      791.97      -15.95    116.35 o 
 -20   3   6      476.31      611.52    105.12 o 
 -19   3   6     2566.68     3394.19    149.83 o 
 -18   3   6     1649.28     2018.08    119.35 o 
 -17   3   6     2506.26     2299.40     76.84 o 
 -16   3   6     2846.76     2879.01     91.35 o 
 -15   3   6     1575.90     1558.50     71.79 o 
 -14   3   6    11405.92    11749.38    291.34 o 
 -13   3   6       91.89      188.36     43.99 o 
 -12   3   6     7848.57     8309.05    278.19 o 
 -11   3   6     2128.46     2120.74     67.40 o 
 -10   3   6     7013.27     6797.27    300.31 o 
  -9   3   6    10096.52    10189.74    235.45 o 
  -8   3   6    26290.13    25810.25    370.26 o 
  -7   3   6      453.70      330.27     38.69 o 
  -6   3   6    36864.60    35052.14    553.60 o 
  -5   3   6     4709.22     4481.40    105.36 o 
  -4   3   6    21364.33    20661.90    365.44 o 
  -3   3   6      385.08      362.29     19.52 o 
  -2   3   6    33726.25    32815.09   1427.46 o 
  -1   3   6       78.70      164.09     16.68 o 
   0   3   6     9573.25     8763.57    638.99 o 
   1   3   6     2785.45     2412.85    109.38 o 
   2   3   6    19404.99    19802.29   1368.20 o 
   3   3   6    12832.32    13643.90    278.71 o 
   4   3   6    37597.19    37036.86   1114.22 o 
   5   3   6     8268.70     9394.14    540.70 o 
   6   3   6    14284.05    14802.43    304.93 o 
   7   3   6     7709.87     8957.33    233.80 o 
   8   3   6     4026.28     4298.69    123.56 o 
   9   3   6     5460.20     6100.25    245.37 o 
  10   3   6     2532.02     2264.47    545.97 o 
  11   3   6     2566.17     2784.76    121.50 o 
  12   3   6     3620.27     3697.75    106.47 o 
  13   3   6     6081.78     7049.88    212.28 o 
  14   3   6     1661.91     1809.87     83.02 o 
  15   3   6     2748.23     3317.75    138.62 o 
  16   3   6      142.01      162.09     98.90 o 
  17   3   6     1510.18     1405.79    124.95 o 
 -20   4   6       39.92       25.68     94.77 o 
 -19   4   6        1.47      -39.85     90.63 o 
 -18   4   6      386.54      -90.65     90.65 o 
 -17   4   6       72.14      -57.86     57.86 o 
 -16   4   6        9.64      -12.99     55.80 o 
 -15   4   6       43.32      108.94     52.55 o 
 -14   4   6      507.44      494.92     54.04 o 
 -13   4   6       52.49        5.61     42.51 o 
 -12   4   6       30.51        4.72     37.20 o 
 -11   4   6        7.00      -33.36     38.08 o 
 -10   4   6     5066.92     5128.57     90.12 o 
  -9   4   6       28.08        9.81     19.60 o 
  -8   4   6     3481.95     3191.07     59.94 o 
  -7   4   6      244.07      226.43     23.59 o 
  -6   4   6        6.57       26.72     18.24 o 
  -5   4   6     2036.86     2264.53     51.17 o 
  -4   4   6       27.31      -15.87     28.78 o 
  -3   4   6       53.49       56.89     19.93 o 
  -2   4   6      514.39      474.31     25.70 o 
  -1   4   6     1090.38     1046.52     59.25 o 
   0   4   6     6607.80     6303.77    474.93 o 
   1   4   6      141.46      184.28     42.52 o 
   2   4   6      145.48      186.21     22.10 o 
   3   4   6      854.84      879.62     37.52 o 
   4   4   6      236.85      339.58     28.29 o 
   5   4   6     2448.99     2678.39     61.58 o 
   6   4   6     5289.67     5764.33    199.38 o 
   7   4   6      758.57      911.92     41.65 o 
   8   4   6        3.79        1.80     23.55 o 
   9   4   6      278.23      316.14     32.55 o 
  10   4   6        4.59       71.76     32.70 o 
  11   4   6     1409.82     1525.25     55.43 o 
  12   4   6      402.30       32.78     60.24 o 
  13   4   6       88.05       38.68     54.62 o 
  14   4   6       27.76       73.81     52.85 o 
  15   4   6      135.08      -47.24     84.14 o 
  16   4   6        3.00      173.00     99.19 o 
  17   4   6        2.40      -18.01     98.90 o 
 -19   5   6     1356.33     1656.48    131.15 o 
 -18   5   6      658.47      780.48     99.81 o 
 -17   5   6     3366.41     3565.43    130.38 o 
 -16   5   6     2098.88     2083.52     89.83 o 
 -15   5   6     2604.28     2638.29     88.97 o 
 -14   5   6     5516.77     5612.20    192.11 o 
 -13   5   6     2310.82     2455.24     83.94 o 
 -12   5   6     5759.96     6171.34    237.19 o 
 -11   5   6     8774.17     8068.87    256.01 o 
 -10   5   6    14212.91    14702.57    247.40 o 
  -9   5   6     2790.53     2489.75    215.73 o 
  -8   5   6    30803.33    29609.85    543.85 o 
  -7   5   6     1265.29     1196.68    135.88 o 
  -6   5   6    37668.96    36625.30    581.49 o 
  -5   5   6      275.64      202.74    172.00 o 
  -4   5   6    37052.30    37595.18    575.53 o 
  -3   5   6     4508.54     4700.51    167.22 o 
  -2   5   6    38147.77    37527.57    930.43 o 
  -1   5   6     1430.61     1511.04     92.80 o 
   0   5   6    28964.95    27710.19    850.57 o 
   1   5   6     2178.38     1834.69    151.99 o 
   2   5   6    13548.07    13282.06    549.67 o 
   3   5   6     5594.67     5777.38    209.53 o 
   4   5   6    21587.41    22264.81    341.90 o 
   5   5   6    12923.69    13438.04    477.42 o 
   6   5   6     3550.06     3926.58    171.45 o 
   7   5   6     5333.05     6208.93    194.42 o 
   8   5   6     4291.19     4688.35    153.73 o 
   9   5   6     2707.84     3401.69     72.19 o 
  10   5   6     2102.10     2170.95    469.29 o 
  11   5   6     3471.66     4427.51    102.71 o 
  12   5   6      351.11      616.52     61.71 o 
  13   5   6     2646.20     3186.18     94.28 o 
  14   5   6      411.26      612.10     95.96 o 
  15   5   6     1415.58     1660.39    118.16 o 
  16   5   6       62.98       53.44    111.01 o 
 -18   6   6       83.89       11.81     90.34 o 
 -17   6   6      310.38      -71.75    100.68 o 
 -15   6   6      874.53     1189.01     70.29 o 
 -14   6   6     1322.37     1650.10     72.96 o 
 -13   6   6     2890.03     3316.63     92.83 o 
 -12   6   6     1190.32     1319.53     66.76 o 
 -11   6   6     6155.15     6842.40    227.74 o 
 -10   6   6      114.67       72.62     25.92 o 
  -9   6   6    11332.80    11455.72    177.53 o 
  -8   6   6      745.16      589.06     88.30 o 
  -7   6   6    12991.37    12910.89    189.55 o 
  -6   6   6       13.64       10.87     23.59 o 
  -5   6   6    16900.47    15961.90    364.93 o 
  -4   6   6       47.08        7.51     60.23 o 
  -3   6   6    14155.54    13043.05    307.96 o 
  -2   6   6      643.00      553.01     86.24 o 
  -1   6   6    15289.24    15297.45   1090.89 o 
   0   6   6     6683.95     6610.38    593.64 o 
   1   6   6     9719.49    10028.41    553.62 o 
   2   6   6     4820.27     5123.08    424.65 o 
   3   6   6     9576.68     9530.25    365.42 o 
   4   6   6     2353.82     2502.50     58.28 o 
   5   6   6     3940.48     4523.91     97.17 o 
   6   6   6      745.04      877.29     98.64 o 
   7   6   6     4274.46     4847.36    310.40 o 
   8   6   6     3467.55     3575.37    122.74 o 
   9   6   6     1768.19     2047.15    119.25 o 
  10   6   6     3266.58     3246.21    341.57 o 
  11   6   6     1669.32     1958.31     93.51 o 
  12   6   6      986.88      821.66     72.36 o 
  13   6   6     1071.00     1141.84    109.58 o 
  14   6   6      110.21       18.89     85.32 o 
  15   6   6      561.18      584.67    104.83 o 
 -17   7   6      137.34      226.74    100.38 o 
 -16   7   6      401.47      253.64    103.93 o 
 -15   7   6      266.70       33.07     94.48 o 
 -14   7   6      254.58      154.71     51.37 o 
 -13   7   6      177.84      166.52     53.44 o 
 -12   7   6      755.88      768.14     63.79 o 
 -11   7   6       33.89      -28.93     49.01 o 
 -10   7   6      881.72      691.86    174.70 o 
  -9   7   6     1103.89      839.42    143.82 o 
  -8   7   6      439.84      272.13    161.37 o 
  -7   7   6     1327.92     1281.38    223.30 o 
  -6   7   6      629.69      391.94    383.63 o 
  -5   7   6     1653.62     1311.57   1025.97 o 
  -4   7   6     5104.83     5427.45    219.70 o 
  -3   7   6     2050.92     1765.51    169.66 o 
  -2   7   6     4900.00     4832.23     97.16 o 
  -1   7   6      234.46      271.03     74.55 o 
   0   7   6     3245.30     3308.68    193.15 o 
   1   7   6      313.42      257.80     37.65 o 
   2   7   6     7862.72     8311.59    208.71 o 
   3   7   6      136.84       69.61     40.45 o 
   4   7   6     7727.54     8209.04    192.12 o 
   5   7   6     1473.17     1189.12     70.61 o 
   6   7   6     3561.27     4082.14    140.19 o 
   7   7   6      492.05      530.53     44.99 o 
   8   7   6     3381.89     3535.52    352.15 o 
   9   7   6     2821.07     3176.97    532.51 o 
  10   7   6      670.01      722.72    204.27 o 
  11   7   6     2034.93     2401.89     73.32 o 
  12   7   6      184.09      250.96     84.73 o 
  13   7   6      776.30     1080.55    110.74 o 
  14   7   6        1.65       21.26     89.16 o 
 -16   8   6      366.83     -107.48    107.48 o 
 -15   8   6      914.60      869.74    111.04 o 
 -14   8   6     1170.16     1371.96    107.81 o 
 -13   8   6     1400.96     1604.59    109.00 o 
 -12   8   6      577.54      605.65     57.88 o 
 -11   8   6     4340.56     4531.02    160.32 o 
 -10   8   6       30.33       15.35     26.62 o 
  -9   8   6     3722.87     3898.34    315.32 o 
  -8   8   6       18.87       38.60     29.66 o 
  -7   8   6    10339.95    10819.72    181.06 o 
  -6   8   6      904.98      771.09    402.72 o 
  -5   8   6    15146.65    15071.44    307.05 o 
  -4   8   6      233.00      238.20    293.34 o 
  -3   8   6    20304.28    20891.39    516.20 o 
  -2   8   6       37.16       -7.69     27.42 o 
  -1   8   6    20266.20    21056.65   2048.76 o 
   0   8   6     2871.22     2705.93    205.19 o 
   1   8   6    29038.94    31475.32   2430.95 o 
   2   8   6     3617.13     3652.04    355.08 o 
   3   8   6    14904.93    16115.70    357.09 o 
   4   8   6      593.90      632.59     82.24 o 
   5   8   6    13331.15    14101.61    215.45 o 
   6   8   6     1918.72     1902.83     58.78 o 
   7   8   6     8959.50    10407.98    412.06 o 
   8   8   6     5670.95     6093.32    307.90 o 
   9   8   6     1712.49     2174.20    146.16 o 
  10   8   6     4419.10     4838.67    191.60 o 
  11   8   6     1614.10     1953.33    159.67 o 
  12   8   6     2295.12     2490.99    143.02 o 
  13   8   6      509.60      718.71    117.23 o 
 -14   9   6       52.51      167.69     84.14 o 
 -13   9   6        2.45      -69.38     87.09 o 
 -12   9   6       23.89      -67.90     75.87 o 
 -11   9   6       70.28       81.19     78.53 o 
 -10   9   6      127.79      -34.20     34.20 o 
  -9   9   6       69.98       -1.96     28.24 o 
  -8   9   6      641.81      309.28    210.02 o 
  -7   9   6        0.37        0.99     28.83 o 
  -6   9   6      440.71       93.74    170.52 o 
  -5   9   6       35.51      -52.82     77.35 o 
  -4   9   6       43.84       20.08     88.27 o 
  -3   9   6        1.54       -6.69     52.55 o 
  -2   9   6      126.00       61.87     99.20 o 
  -1   9   6       10.90       58.53     31.14 o 
   0   9   6      201.76      162.49     35.21 o 
   1   9   6      262.77      236.04     37.74 o 
   2   9   6     2041.37     1922.05     58.43 o 
   3   9   6      333.27      264.10     55.95 o 
   4   9   6      186.94      106.04     37.84 o 
   5   9   6      817.59      584.13    160.07 o 
   6   9   6      196.51      115.98     86.36 o 
   7   9   6      653.95      483.58     99.22 o 
   8   9   6       41.52      -45.48     45.48 o 
   9   9   6      150.02       77.86     90.41 o 
  10   9   6      292.21      184.58     97.49 o 
  11   9   6      198.03       74.96     67.70 o 
 -12  10   6      339.00      156.19     94.48 o 
 -11  10   6     1213.35      943.09    118.44 o 
 -10  10   6      150.99       99.91     47.13 o 
  -9  10   6     2353.90     2573.12    400.95 o 
  -8  10   6       82.32       47.95     44.42 o 
  -7  10   6     4290.77     4239.98    548.02 o 
  -6  10   6       18.13       27.10     50.94 o 
  -5  10   6     5072.71     3904.03   1690.49 o 
  -4  10   6      107.98       65.33     73.51 o 
  -3  10   6     5961.14     6091.27    149.63 o 
  -2  10   6      169.02      180.38     35.24 o 
  -1  10   6     4580.41     4704.09    568.57 o 
   0  10   6      720.23      742.51     44.24 o 
   1  10   6     5633.46     5771.18    253.63 o 
   2  10   6     2288.90     2290.83    235.23 o 
   3  10   6     4560.48     4901.34    114.88 o 
   4  10   6      780.36      793.63     72.50 o 
   5  10   6     4250.86     4132.83    112.65 o 
   6  10   6      877.82      859.04     77.23 o 
   7  10   6      997.85     1112.66     79.19 o 
   8  10   6     1762.44     1731.03    140.42 o 
   9  10   6      818.03      787.80    109.38 o 
  -9  11   6      175.73        5.06     63.20 o 
  -8  11   6     3293.34     2678.96    429.17 o 
  -7  11   6      155.14      101.69     48.14 o 
  -6  11   6     4178.56     3738.02   1690.63 o 
  -5  11   6        6.90       19.57     52.61 o 
  -4  11   6     4422.39     3279.97   1869.92 o 
  -3  11   6      160.30      125.73     81.04 o 
  -2  11   6     5082.39     4871.34    565.35 o 
  -1  11   6      649.77      689.09     66.60 o 
   0  11   6     4409.10     4278.84    110.53 o 
   1  11   6      975.65      883.95     73.42 o 
   2  11   6     4052.81     3762.06    110.38 o 
   3  11   6     1363.53     1127.54     81.86 o 
   4  11   6     2585.29     2420.95    102.66 o 
   5  11   6     1450.77     1282.37    202.93 o 
   6  11   6      992.32      832.63     99.82 o 
  -3  12   6        5.93      125.30     62.46 o 
  -2  12   6      103.44      138.36     61.89 o 
  -1  12   6       16.95       41.93     61.49 o 
   0  12   6        7.45       97.33     62.12 o 
 -21   1   7     1781.68     2182.77    255.54 o 
 -20   1   7      774.61      994.30     78.35 o 
 -19   1   7     3312.49     4250.97    102.61 o 
 -18   1   7      431.15      406.70     42.37 o 
 -17   1   7     5506.19     4682.51    248.62 o 
 -16   1   7     1310.53     1335.17     49.68 o 
 -15   1   7     6899.15     7524.87    164.53 o 
 -14   1   7     5920.95     6838.67    179.61 o 
 -13   1   7    12725.55    13170.55    273.17 o 
 -12   1   7    17436.61    18535.51    297.50 o 
 -11   1   7    25281.24    24950.00    341.64 o 
 -10   1   7    43732.77    43505.01    754.49 o 
  -9   1   7     4378.65     3625.19    497.66 o 
  -8   1   7    12601.49    11629.00    192.94 o 
  -7   1   7     8508.33     7443.58    146.98 o 
  -6   1   7    32883.00    29289.43    263.66 o 
  -5   1   7     9254.74     8396.41    139.78 o 
  -4   1   7    82112.48    77215.09   1392.52 o 
  -3   1   7     2825.10     2442.36     64.43 o 
  -2   1   7    58611.59    59134.06   1186.24 o 
  -1   1   7      165.37      222.37     51.23 o 
   0   1   7    50565.40    50833.56   1431.50 o 
   1   1   7      887.38      872.92     78.28 o 
   2   1   7     5185.70     4467.04     78.73 o 
   3   1   7     3630.31     3639.13     64.05 o 
   4   1   7     6298.50     6484.81    142.81 o 
   5   1   7      285.87      309.62     20.46 o 
   6   1   7    14276.83    16199.23    217.19 o 
   7   1   7      653.93      640.94     26.81 o 
   8   1   7     5913.08     7109.66    116.89 o 
   9   1   7     1112.72     1158.08    167.61 o 
  10   1   7      956.84      778.88    211.44 o 
  11   1   7     3157.02     3557.90     54.41 o 
  12   1   7      415.58      224.21    105.12 o 
  13   1   7     2433.23     2509.62     86.16 o 
  14   1   7     1128.78      825.68    129.67 o 
  15   1   7     1086.48     1319.42    263.61 o 
  16   1   7      516.92      531.06     81.13 o 
  17   1   7      597.18      518.43    116.20 o 
 -21   2   7        1.37      -62.59     74.10 o 
 -20   2   7     1200.63      676.09    120.51 o 
 -19   2   7       83.52      -54.32     93.29 o 
 -18   2   7     2333.90     2104.41     88.66 o 
 -17   2   7      974.35      404.63     69.70 o 
 -15   2   7     2272.86     2535.32     80.69 o 
 -14   2   7     3211.52     3908.95    128.05 o 
 -13   2   7     3993.63     4374.48    128.12 o 
 -12   2   7     4098.10     4517.17    144.72 o 
 -11   2   7     3928.48     4307.90    129.34 o 
 -10   2   7     5680.49     5601.15    256.87 o 
  -9   2   7    30642.31    29874.19    540.84 o 
  -8   2   7     2271.48     2344.59     48.50 o 
  -7   2   7    25914.73    23636.23    362.01 o 
  -6   2   7      133.07       67.34     16.66 o 
  -5   2   7    27318.26    25729.15    509.00 o 
  -4   2   7      147.74      291.75     16.99 o 
  -3   2   7    19131.31    18720.29    875.51 o 
  -2   2   7     3156.08     3396.15    116.43 o 
  -1   2   7    14965.97    13927.49    313.11 o 
   0   2   7      136.15      124.31     18.01 o 
   1   2   7     8392.19     8175.90    207.20 o 
   2   2   7     3017.52     3387.84    112.95 o 
   3   2   7    16878.22    17184.40    578.81 o 
   4   2   7     6180.46     6661.61    428.79 o 
   5   2   7     2285.65     2527.90     64.32 o 
   6   2   7     1300.48     1659.02     43.35 o 
   7   2   7     1298.23     1293.08    106.22 o 
   8   2   7     1788.78     1674.36     67.31 o 
   9   2   7      691.31      895.20    127.74 o 
  10   2   7      644.86      484.61     43.15 o 
  11   2   7     3380.82     3570.96     80.79 o 
  12   2   7      309.45       37.50     56.99 o 
  13   2   7     1137.03      332.89     77.68 o 
  14   2   7     1354.34      457.28     77.39 o 
  15   2   7      555.19       81.80     96.86 o 
  16   2   7      807.89      541.91    127.28 o 
  17   2   7       53.56      -53.14    104.21 o 
 -20   3   7      194.35      127.54     93.59 o 
 -19   3   7      693.97      862.29    107.79 o 
 -18   3   7      326.11      169.78     82.08 o 
 -17   3   7      611.48      530.07     56.99 o 
 -16   3   7       43.99       71.74     55.50 o 
 -15   3   7      273.79      387.97     53.44 o 
 -14   3   7     1159.73     1197.55     62.33 o 
 -13   3   7     3677.85     4167.48    128.39 o 
 -12   3   7     4575.50     4962.28    149.78 o 
 -11   3   7     7335.33     7316.16    278.47 o 
 -10   3   7      514.89      357.82    154.97 o 
  -9   3   7      715.18      613.74    263.03 o 
  -8   3   7      590.75      620.11     50.58 o 
  -7   3   7     5574.76     5284.21    113.09 o 
  -6   3   7     7671.56     7517.92    276.18 o 
  -5   3   7     1312.09     1401.36     42.12 o 
  -4   3   7     7895.11     6769.00    180.83 o 
  -3   3   7     5046.71     5322.83    127.26 o 
  -2   3   7     2565.61     2373.28     75.91 o 
  -1   3   7    40324.93    38756.56   1091.89 o 
   0   3   7     2136.34     2167.01    120.99 o 
   1   3   7     3468.07     3591.03    170.58 o 
   2   3   7      331.05      255.62     22.03 o 
   3   3   7      860.99      926.25     31.84 o 
   4   3   7     5216.15     5574.11    170.43 o 
   5   3   7      518.45      553.17     35.29 o 
   6   3   7     4235.36     4627.42    177.20 o 
   7   3   7     1003.22     1032.19     39.51 o 
   8   3   7     2128.96     2418.39     54.76 o 
   9   3   7       16.55       -6.02     23.89 o 
  10   3   7       21.54       73.70     70.53 o 
  11   3   7     1074.24     1218.38     48.54 o 
  12   3   7       21.19      -26.57     50.19 o 
  13   3   7     2343.69     2668.70     91.32 o 
  14   3   7      739.92      813.60     67.33 o 
  15   3   7      609.48      680.36     97.74 o 
  16   3   7        2.33      -65.83     98.01 o 
  17   3   7      173.46     -102.45    102.45 o 
 -20   4   7     1939.78     1475.74    145.36 o 
 -19   4   7      152.90      -90.05     90.05 o 
 -18   4   7     4467.24     4612.58    149.96 o 
 -17   4   7     1340.94     1059.87     71.78 o 
 -15   4   7     3832.96     4153.96    111.80 o 
 -14   4   7     4513.12     5549.07    197.65 o 
 -13   4   7     4785.49     5489.83    219.31 o 
 -12   4   7     6165.45     6338.10    242.91 o 
 -11   4   7     8591.83     8763.65    300.85 o 
 -10   4   7    11413.03    11272.63    291.05 o 
  -9   4   7    29610.90    29700.12    412.42 o 
  -8   4   7    16864.67    17350.77    289.90 o 
  -7   4   7    22882.76    22058.43    880.10 o 
  -6   4   7     8610.18     7696.65    199.74 o 
  -5   4   7    46276.34    43521.77    442.44 o 
  -4   4   7      838.69      701.78     78.58 o 
  -3   4   7    55972.61    55132.96    533.09 o 
  -2   4   7      127.34      174.22     53.74 o 
  -1   4   7    35026.66    34118.09   1466.12 o 
   0   4   7        2.36       21.24     18.13 o 
   1   4   7    45963.30    47032.96   2697.71 o 
   2   4   7      331.33      353.05     24.66 o 
   3   4   7    28442.96    30634.82    481.28 o 
   4   4   7      357.87      417.29     30.17 o 
   5   4   7    17167.31    19405.35    320.07 o 
   6   4   7     7096.19     7855.83    524.59 o 
   7   4   7     7556.33     8362.00    272.09 o 
   8   4   7     2260.12     2287.45     46.96 o 
   9   4   7     4899.96     5379.46     90.00 o 
  10   4   7     1687.46     1761.96    214.49 o 
  11   4   7     4051.92     4557.31    122.46 o 
  12   4   7     3360.44     3531.92    105.56 o 
  13   4   7     1570.48     1784.67     86.56 o 
  14   4   7     2155.09     1762.90    131.79 o 
  15   4   7      479.85      250.69     98.62 o 
  16   4   7     1236.45     1489.23    136.75 o 
 -19   5   7       81.09       74.40     90.34 o 
 -18   5   7       15.01        1.48     84.14 o 
 -17   5   7      254.33        2.95     85.62 o 
 -16   5   7       26.85       46.94     58.45 o 
 -15   5   7     2359.75     2680.25     90.14 o 
 -14   5   7       11.17       46.94     45.17 o 
 -13   5   7     1048.56     1078.41     66.16 o 
 -12   5   7      105.19       43.10     42.51 o 
 -11   5   7       55.18       43.10     44.28 o 
 -10   5   7     2554.38     2732.21    179.98 o 
  -9   5   7      370.79      240.16     59.94 o 
  -8   5   7     7372.56     7195.64    192.80 o 
  -7   5   7       54.16       32.73     19.08 o 
  -6   5   7     2139.94     1516.87    254.85 o 
  -5   5   7     2084.90     2066.42     56.17 o 
  -4   5   7     3282.77     3268.33     76.46 o 
  -3   5   7      850.58      766.75    125.40 o 
  -2   5   7    24236.26    24456.00    327.98 o 
  -1   5   7    16286.54    15815.70    626.42 o 
   0   5   7     3746.51     3729.50     84.88 o 
   1   5   7    17190.00    17392.44    462.98 o 
   2   5   7     3047.12     3060.37    151.47 o 
   3   5   7      809.39      913.77     38.84 o 
   4   5   7     1845.12     1953.23     49.91 o 
   5   5   7      596.20      511.64     36.21 o 
   6   5   7       81.48       35.43     29.82 o 
   7   5   7     1574.58     1803.36     51.92 o 
   8   5   7     1428.73     1524.62    383.46 o 
   9   5   7      562.71      798.81    278.07 o 
  10   5   7     1378.03     1460.33    421.18 o 
  11   5   7      228.93      266.92     38.72 o 
  12   5   7      245.96      382.65     57.57 o 
  13   5   7       13.06      -15.65     81.78 o 
  14   5   7       24.81       80.89     77.35 o 
  15   5   7       17.61       20.08     90.34 o 
  16   5   7      100.33       25.39    106.28 o 
 -18   6   7      780.99       36.91    113.69 o 
 -16   6   7      874.76     -106.61    106.61 o 
 -15   6   7      601.67      653.20     61.72 o 
 -14   6   7     1062.01     1158.41     64.98 o 
 -13   6   7      836.30      925.59     63.79 o 
 -12   6   7     1099.79     1083.45     64.98 o 
 -11   6   7     3121.75     3396.61    100.83 o 
 -10   6   7     6713.86     6882.56    135.64 o 
  -9   6   7     2015.90     2022.49     41.85 o 
  -8   6   7     4102.33     4410.24     83.89 o 
  -7   6   7     4666.85     4768.27    114.77 o 
  -6   6   7      164.78      121.06     52.55 o 
  -5   6   7     6474.26     6142.53    171.78 o 
  -4   6   7     4002.22     3810.38    146.80 o 
  -3   6   7     9696.52     9566.52    274.19 o 
  -2   6   7    10162.91     9843.84    205.74 o 
  -1   6   7    10957.30    10987.08    454.43 o 
   0   6   7     6398.10     7007.65    718.39 o 
   1   6   7    17784.69    17745.68    963.30 o 
   2   6   7      923.45      964.96     59.08 o 
   3   6   7     8734.07     9723.24    253.73 o 
   4   6   7     1041.12     1224.60     44.85 o 
   5   6   7    18742.10    19856.43    291.09 o 
   6   6   7     3304.06     3569.51     82.59 o 
   7   6   7     5525.04     6280.14    174.19 o 
   8   6   7      222.42      294.71     62.62 o 
   9   6   7     4719.46     4782.28    149.65 o 
  10   6   7     1438.54     1410.76    242.63 o 
  11   6   7     1963.48     2407.13    197.68 o 
  12   6   7     1888.34     2081.81    127.05 o 
  13   6   7      811.15      796.48    101.00 o 
  14   6   7     1759.77     1836.38    133.53 o 
  15   6   7      210.79      281.37     95.07 o 
 -17   7   7      566.99      544.51     97.44 o 
 -16   7   7      139.20        1.18     95.66 o 
 -15   7   7     1986.09     2143.60    124.98 o 
 -14   7   7      589.60      604.17     82.98 o 
 -13   7   7     2089.17     2077.34     81.26 o 
 -12   7   7     2239.67     2370.71     86.59 o 
 -11   7   7     1105.30      937.52     67.35 o 
 -10   7   7     3588.28     3690.11    155.06 o 
  -9   7   7      136.89       36.81     78.40 o 
  -8   7   7     5871.25     6553.93    219.43 o 
  -7   7   7     2749.35     2425.85    200.84 o 
  -6   7   7     9425.47     9907.66    271.53 o 
  -5   7   7     2166.11     1881.38    403.76 o 
  -4   7   7     7340.57     7531.15    244.28 o 
  -3   7   7       17.60       45.52     26.60 o 
  -2   7   7    22138.89    22090.09    290.01 o 
  -1   7   7     1976.93     1907.81     47.69 o 
   0   7   7    26100.01    27293.03   1512.28 o 
   1   7   7     3240.39     3324.61    165.48 o 
   2   7   7    14874.32    15230.28    615.26 o 
   3   7   7     1637.31     1720.64     53.76 o 
   4   7   7     6249.98     6674.96    505.46 o 
   5   7   7      347.23      297.61     82.23 o 
   6   7   7    11281.80    12568.74    461.81 o 
   7   7   7     3033.52     3429.80     71.27 o 
   8   7   7     6056.65     6916.45    292.06 o 
   9   7   7     5503.11     6392.43    207.76 o 
  10   7   7     2486.51     2374.64    483.10 o 
  11   7   7     2118.73     2376.19     95.07 o 
  12   7   7     1808.72     2270.16    132.36 o 
  13   7   7      892.51     1207.88    113.11 o 
  14   7   7      519.35      370.28    104.82 o 
 -16   8   7       63.98      -62.29    105.40 o 
 -15   8   7        2.20      108.35    100.37 o 
 -14   8   7        7.59       10.92     78.53 o 
 -13   8   7       45.92      -74.40     74.40 o 
 -12   8   7        3.72      -13.58     43.10 o 
 -11   8   7      546.61      399.24     55.51 o 
 -10   8   7       19.58        4.26     26.09 o 
  -9   8   7      446.66      442.33     85.54 o 
  -8   8   7      152.06      159.09     32.91 o 
  -7   8   7       24.04       19.80     23.78 o 
  -6   8   7       40.25       67.93     44.73 o 
  -5   8   7      169.53       80.16    109.39 o 
  -4   8   7       49.30       54.98     63.18 o 
  -3   8   7      411.84      471.41    144.10 o 
  -2   8   7        9.53        4.28     28.03 o 
  -1   8   7        8.54      -33.91     35.87 o 
   0   8   7        0.62       17.32     31.23 o 
   1   8   7      151.76      243.75     35.33 o 
   2   8   7       52.22       18.06     34.25 o 
   3   8   7      320.15      308.84     38.21 o 
   4   8   7      421.25      403.96     39.96 o 
   5   8   7        3.29      -48.29     75.28 o 
   6   8   7       50.51       43.64     42.22 o 
   7   8   7      236.00      271.69     40.82 o 
   8   8   7       56.64       21.39     31.97 o 
   9   8   7      325.58      214.47     82.58 o 
  10   8   7      176.31      131.11     51.85 o 
  11   8   7       89.82       74.67     65.82 o 
  12   8   7        2.46      -14.47     91.22 o 
 -14   9   7      470.51      398.33    108.37 o 
 -13   9   7     1174.80     1129.45    109.87 o 
 -12   9   7      890.77      399.87     99.82 o 
 -11   9   7      997.64      743.09    101.01 o 
 -10   9   7     2945.36     2678.94    296.31 o 
  -9   9   7     1138.43      793.62    143.63 o 
  -8   9   7     4061.35     4083.28    251.25 o 
  -7   9   7      622.26      403.96    148.26 o 
  -6   9   7     5791.82     5989.80    182.64 o 
  -5   9   7      660.80      218.54    276.12 o 
  -4   9   7     8061.46     8018.83    375.77 o 
  -3   9   7      426.23      187.83     35.49 o 
  -2   9   7     9671.19    10015.55    191.59 o 
  -1   9   7       59.99      102.47     32.24 o 
   0   9   7     7727.72     8392.81    237.34 o 
   1   9   7      327.56      318.21     38.77 o 
   2   9   7     9506.37    10098.08    904.11 o 
   3   9   7      524.25      347.71     66.15 o 
   4   9   7     7976.29     8845.96    408.87 o 
   5   9   7      884.09      646.32     82.69 o 
   6   9   7     5973.60     6540.02    131.52 o 
   7   9   7     1756.91     2120.70     91.22 o 
   8   9   7     3693.14     3500.73    501.37 o 
   9   9   7     2079.11     2176.14    406.57 o 
  10   9   7     2547.13     2574.47    341.95 o 
  11   9   7     1155.66     1335.90     90.22 o 
 -12  10   7      119.04       47.83     79.12 o 
 -10  10   7      459.16      444.66    164.52 o 
  -9  10   7      473.38      466.05    150.59 o 
  -8  10   7      419.44      296.46    100.15 o 
  -7  10   7     2120.41     2153.71    412.47 o 
  -6  10   7       35.97       65.84     47.35 o 
  -5  10   7     2185.95     1950.96    898.32 o 
  -4  10   7      101.08       65.08     63.18 o 
  -3  10   7     2661.58     2369.32     77.88 o 
  -2  10   7      173.15      211.58     35.07 o 
  -1  10   7     2894.75     3010.51    164.65 o 
   0  10   7      433.67      430.38     39.35 o 
   1  10   7     2170.96     2271.90     95.15 o 
   2  10   7       13.08       69.15     52.30 o 
   3  10   7     3887.12     4127.41    131.00 o 
   4  10   7      448.78      477.52     89.91 o 
   5  10   7     2237.80     2431.39     93.71 o 
   6  10   7      571.36      628.79     71.22 o 
   7  10   7      850.48      884.00     76.42 o 
   8  10   7      174.56      122.84     65.13 o 
   9  10   7      676.73      475.20    247.28 o 
  -9  11   7       55.95      110.69     50.87 o 
  -8  11   7      898.48      382.07    322.66 o 
  -7  11   7       55.92        6.56     47.38 o 
  -6  11   7      694.06      129.48    364.26 o 
  -5  11   7       38.77       65.52     52.66 o 
  -4  11   7      399.93      111.02     85.78 o 
  -3  11   7        6.14      -28.60     93.44 o 
  -2  11   7      473.89      475.58    206.99 o 
  -1  11   7       32.05      -50.26     50.26 o 
   0  11   7     1226.29     1224.92     78.21 o 
   1  11   7        4.23       16.32     62.00 o 
   2  11   7     2156.70     1772.74     90.80 o 
   3  11   7        1.60       93.00     80.15 o 
   4  11   7     1473.45     1444.42    109.89 o 
   5  11   7      260.57       66.26     67.83 o 
 -21   0   8      131.79       -3.25     73.81 o 
 -20   0   8     2546.89     2633.43    147.47 o 
 -19   0   8       60.95      -82.37     82.37 o 
 -18   0   8     5057.90     5569.68    159.48 o 
 -17   0   8       20.85      -39.56     49.60 o 
 -15   0   8     1575.24     1624.74     78.89 o 
 -14   0   8    16434.98    16134.78    345.23 o 
 -11   0   8    24533.27    23708.08    488.40 o 
 -10   0   8    30078.48    28801.87    525.21 o 
  -9   0   8    44022.66    41624.77    549.56 o 
  -8   0   8     8129.00     7721.98    173.16 o 
  -7   0   8    10421.72     9824.11    214.22 o 
  -6   0   8    27809.91    27601.82    447.85 o 
  -5   0   8    54566.87    52177.09   1255.44 o 
  -4   0   8     2661.28     2592.16     73.28 o 
  -3   0   8   150535.67   151801.02    837.70 o 
  -2   0   8      639.19      503.52    212.71 o 
  -1   0   8   101381.11    97280.92    925.75 o 
   0   0   8     9139.23     9624.53    305.27 o 
   1   0   8     8030.61     7075.53    195.39 o 
   2   0   8    17722.46    17632.04    296.01 o 
   3   0   8     2754.31     2649.67     70.66 o 
   4   0   8     3932.69     4151.99     99.37 o 
   5   0   8    14840.32    16076.03    305.48 o 
   6   0   8      833.53      688.70    133.67 o 
   7   0   8    32594.82    35879.42    604.27 o 
   8   0   8      678.64      765.06    199.41 o 
   9   0   8     2908.24     2704.72    234.94 o 
  10   0   8      661.14      460.95     51.32 o 
  11   0   8     2172.82     1786.07    310.18 o 
  12   0   8     2229.93     1586.76     92.50 o 
  13   0   8     2250.12      804.43     88.36 o 
  14   0   8      995.79      -64.39     64.39 o 
  15   0   8     2264.88     1309.37    138.89 o 
  16   0   8      162.67      -81.78    105.99 o 
  17   0   8      569.40     -110.44    110.44 o 
 -21   1   8      236.60      224.35     61.33 o 
 -20   1   8      143.81      189.10     59.29 o 
 -19   1   8      810.90     1050.85     73.94 o 
 -18   1   8        1.06      -31.86     49.30 o 
 -17   1   8      641.06      617.51     41.13 o 
 -16   1   8      191.71      123.48     78.68 o 
 -15   1   8     3366.04     3467.76     72.33 o 
 -14   1   8       51.65       50.86     30.10 o 
 -13   1   8     2399.19     2636.73     59.81 o 
 -12   1   8      541.65      649.35     80.47 o 
 -11   1   8     5135.94     5216.07    113.60 o 
 -10   1   8      617.71      589.48    107.09 o 
  -9   1   8    10435.72     8902.84    522.14 o 
  -8   1   8     3549.89     3032.43     48.71 o 
  -7   1   8     1564.00     1633.98     34.61 o 
  -6   1   8    39712.11    36478.75    745.76 o 
  -5   1   8       17.47       47.46     10.22 o 
  -4   1   8    11449.42     9959.38    252.76 o 
  -3   1   8       15.98       96.66     14.36 o 
  -2   1   8    11035.37    10990.68    168.14 o 
  -1   1   8      199.63       76.40     28.13 o 
   0   1   8     3616.83     3554.20    116.91 o 
   1   1   8     1984.46     2294.68     45.38 o 
   2   1   8     6480.87     6378.78    134.01 o 
   3   1   8    14653.34    15392.73    382.69 o 
   4   1   8    13042.67    13629.79    203.64 o 
   5   1   8       34.28       65.28     18.45 o 
   6   1   8     2517.56     2921.23     52.74 o 
   7   1   8     1383.12     1287.60     31.39 o 
   8   1   8      460.38      343.93     77.29 o 
   9   1   8      154.18       78.91     28.41 o 
  10   1   8       76.10       25.95     39.31 o 
  11   1   8       36.99       48.72     62.44 o 
  12   1   8      972.22      875.05     99.83 o 
  13   1   8       93.56      -36.05     36.05 o 
  14   1   8       11.62       -2.95     50.93 o 
  15   1   8      315.65      154.27     66.58 o 
  16   1   8       71.92      171.63    131.38 o 
  17   1   8       90.08      -10.11     71.75 o 
 -21   2   8      189.29      -46.94     69.68 o 
 -20   2   8     1324.55      918.33    123.17 o 
 -18   2   8     1613.45      860.58     76.22 o 
 -17   2   8      109.44      -51.96     51.96 o 
 -16   2   8     1208.19       59.96     82.71 o 
 -15   2   8      225.45      220.55     52.85 o 
 -14   2   8     4487.97     4770.33    200.64 o 
 -13   2   8     4815.59     4810.66    139.13 o 
 -12   2   8    10261.99    10472.49    338.02 o 
 -11   2   8     2134.94     2102.76     69.77 o 
 -10   2   8    13144.19    12426.67    650.41 o 
  -9   2   8     7297.50     7472.44    164.50 o 
  -8   2   8     8374.43     8441.32    227.64 o 
  -7   2   8     1535.23     1383.95     44.45 o 
  -6   2   8     3624.67     3627.42     83.00 o 
  -5   2   8    48200.47    46890.46    800.81 o 
  -4   2   8     6235.78     6118.63    366.95 o 
  -3   2   8    37260.95    36371.89    936.79 o 
  -2   2   8    31941.14    30428.62   1183.21 o 
  -1   2   8    18205.28    16672.41    750.87 o 
   0   2   8     1124.65      962.98     98.42 o 
   1   2   8    28567.26    28867.40   1831.49 o 
   2   2   8     1318.79     1357.10     84.53 o 
   3   2   8    13870.88    13983.61    286.63 o 
   4   2   8      826.62     1053.14     34.67 o 
   5   2   8    39568.01    42584.87   1740.16 o 
   6   2   8      247.02      272.38     70.27 o 
   7   2   8    19088.63    21042.23    469.70 o 
   8   2   8      347.28      158.64     43.69 o 
   9   2   8     2825.27     2539.15    118.67 o 
  10   2   8     2172.80     2098.54     56.58 o 
  11   2   8      414.15      420.77    151.92 o 
  12   2   8     2578.44     1756.95     94.88 o 
  13   2   8      754.26        3.54     67.33 o 
  14   2   8      943.80      187.54     67.93 o 
  15   2   8      802.25      253.97    103.36 o 
  16   2   8      489.73      209.06    116.63 o 
  17   2   8       45.77      -33.36    100.97 o 
 -20   3   8       12.18        0.89     83.25 o 
 -19   3   8     2130.37     3002.07    137.10 o 
 -18   3   8      158.80      194.56     82.08 o 
 -17   3   8     2714.40     2840.81     79.22 o 
 -16   3   8      595.25      659.12     67.92 o 
 -15   3   8     7417.05     8192.58    221.93 o 
 -14   3   8     1726.04     2034.11     72.98 o 
 -13   3   8     4433.34     5111.96    204.49 o 
 -12   3   8     2549.82     2903.62     92.84 o 
 -11   3   8    14471.45    15773.01    364.53 o 
 -10   3   8     8939.09     9276.17    215.40 o 
  -9   3   8    23885.25    22882.86    327.02 o 
  -8   3   8    11377.17    10683.17    226.80 o 
  -7   3   8    29358.61    27973.90    357.88 o 
  -6   3   8    25100.88    22930.16    695.05 o 
  -5   3   8     2207.98     2017.03     51.96 o 
  -4   3   8    38820.22    35662.69    388.94 o 
  -3   3   8     4169.07     4214.96     99.65 o 
  -2   3   8    31326.30    30765.56    366.33 o 
  -1   3   8      684.69      436.04     84.48 o 
   0   3   8    31856.39    28275.30   1444.66 o 
   1   3   8     3897.15     3934.54     84.68 o 
   2   3   8    34689.23    34747.47    930.27 o 
   3   3   8        1.49       14.01     26.13 o 
   4   3   8    29238.01    30888.77    730.32 o 
   5   3   8     3941.80     3927.63    140.31 o 
   6   3   8    17378.46    18874.02    508.07 o 
   7   3   8     3901.44     3772.01     93.41 o 
   8   3   8     8101.60     9195.11    226.57 o 
   9   3   8     1355.04     1435.50    300.14 o 
  10   3   8     6529.20     6256.10   1247.78 o 
  11   3   8     1359.60     1407.35     63.81 o 
  12   3   8     3967.54     5355.17    191.66 o 
  13   3   8     1556.35     1890.72     81.24 o 
  14   3   8     1041.83     1137.10    111.64 o 
  15   3   8     1424.59     1795.10    122.59 o 
  16   3   8      499.83      750.30    119.29 o 
 -20   4   8       90.96      -84.44     84.44 o 
 -19   4   8       52.69      -89.75     89.75 o 
 -18   4   8      114.81       -5.61     88.28 o 
 -17   4   8       33.90      103.33     54.91 o 
 -16   4   8       62.43      -55.21     55.21 o 
 -15   4   8      345.55      336.02     55.51 o 
 -14   4   8       97.93      182.75     46.35 o 
 -13   4   8     2808.23     2912.77     87.81 o 
 -12   4   8       90.30       87.68     42.22 o 
 -11   4   8       75.40       73.51     39.86 o 
 -10   4   8     1354.11     1196.77     75.46 o 
  -9   4   8      193.39      198.84     42.91 o 
  -8   4   8      610.74      593.35     28.89 o 
  -7   4   8      519.27      544.51     28.39 o 
  -6   4   8      420.28      407.63     24.84 o 
  -5   4   8     1456.53     1487.39     39.46 o 
  -4   4   8      927.23      882.80     28.08 o 
  -3   4   8     3178.07     3021.07    148.13 o 
  -2   4   8      488.22      704.55     63.05 o 
  -1   4   8     2134.46     2253.67     64.91 o 
   0   4   8     1172.49     1181.89     33.22 o 
   1   4   8      393.80      385.16     26.73 o 
   2   4   8     1474.00     1339.72     37.13 o 
   3   4   8     4657.26     5090.84    115.16 o 
   4   4   8      502.16      516.45     32.14 o 
   5   4   8       99.33      172.17     53.73 o 
   6   4   8      836.18      846.17     64.10 o 
   7   4   8        5.92       19.31     27.86 o 
   8   4   8     1330.25     1317.31     41.56 o 
   9   4   8      221.87      202.98     35.32 o 
  10   4   8      112.47       82.93     32.58 o 
  11   4   8      275.18      212.55     38.72 o 
  12   4   8       16.57       51.96     52.84 o 
  13   4   8       76.78       24.21     51.37 o 
  14   4   8        8.82      -10.92     79.12 o 
  15   4   8        6.87       20.67     82.07 o 
  16   4   8        1.91     -100.67    100.67 o 
 -19   5   8     2228.18     2802.61    144.49 o 
 -18   5   8      264.37      208.45     87.10 o 
 -17   5   8     4676.65     4968.60    145.83 o 
 -16   5   8      424.32      322.74     67.91 o 
 -15   5   8     5076.77     5627.80    176.36 o 
 -14   5   8     3715.80     3642.06    100.85 o 
 -13   5   8     4782.07     5644.39    200.04 o 
 -12   5   8     3996.82     4146.37    125.43 o 
 -11   5   8     9440.59     9801.46    272.69 o 
 -10   5   8     8051.67     8179.47    186.72 o 
  -9   5   8     8837.85     8968.62    408.63 o 
  -8   5   8    23114.74    23034.47    301.31 o 
  -7   5   8     3316.44     3391.96     93.00 o 
  -6   5   8    22430.95    22028.43    352.72 o 
  -5   5   8     3239.05     2742.02     66.32 o 
  -4   5   8    27343.27    26770.07    329.37 o 
  -3   5   8     2219.43     2157.83     51.85 o 
  -2   5   8    36785.49    36495.11    393.22 o 
  -1   5   8      418.21      498.52     27.64 o 
   0   5   8    15859.80    15290.24    270.43 o 
   1   5   8      321.90      262.59    162.55 o 
   2   5   8    26495.41    27682.08   1492.15 o 
   3   5   8      460.08      442.70     33.16 o 
   4   5   8    17578.46    18233.50    707.02 o 
   5   5   8      690.68      712.33     47.55 o 
   6   5   8     7744.59     8525.59    446.99 o 
   7   5   8      807.34      739.75     97.17 o 
   8   5   8     3725.41     4242.96    178.80 o 
   9   5   8      120.19      145.42    117.50 o 
  10   5   8     5824.07     5337.16   1221.52 o 
  11   5   8      411.85      467.19     41.30 o 
  12   5   8     2256.69     2934.43     91.61 o 
  13   5   8     1433.43     1779.78    114.91 o 
  14   5   8     1149.94     1307.85    115.19 o 
  15   5   8      756.38     1012.61    113.99 o 
 -18   6   8      545.59      -98.33     98.33 o 
 -17   6   8        5.39       -9.74     89.16 o 
 -16   6   8     1660.19      460.87    130.28 o 
 -15   6   8       25.31      -52.25     52.25 o 
 -14   6   8     4498.19     4173.75    152.05 o 
 -13   6   8       81.73       78.24     46.65 o 
 -12   6   8     3846.87     4347.59    173.32 o 
 -11   6   8     4874.21     5160.46    194.44 o 
 -10   6   8     1410.96     1344.08     83.53 o 
  -9   6   8     8225.57     8639.60    159.73 o 
  -8   6   8     1393.65     1401.85     82.23 o 
  -7   6   8     6012.35     5977.91    130.60 o 
  -6   6   8     3040.77     3012.25     66.91 o 
  -5   6   8     9100.80     8939.86    189.79 o 
  -4   6   8      322.93      316.27     26.92 o 
  -3   6   8     8793.44     8608.95    214.47 o 
  -2   6   8     5354.77     5113.57    104.93 o 
  -1   6   8    11870.43    11912.97    319.71 o 
   0   6   8     9687.34    10026.33    672.52 o 
   1   6   8     7850.89     7684.69    405.49 o 
   2   6   8     1441.95     1461.53     43.96 o 
   3   6   8     2115.36     2302.32     76.70 o 
   4   6   8     2856.81     2895.27    158.05 o 
   5   6   8      943.26     1181.11     46.67 o 
   6   6   8     2811.34     3248.43     81.01 o 
   7   6   8     3257.74     3494.19     74.95 o 
   8   6   8     3458.91     3747.28    127.40 o 
   9   6   8     2613.96     2764.89     81.31 o 
  10   6   8     1555.34     1484.66    224.40 o 
  11   6   8     1692.53     2070.29    236.79 o 
  12   6   8      209.03      104.52     88.57 o 
  13   6   8      198.68      185.41     91.82 o 
 -17   7   8      206.99      163.57     88.28 o 
 -16   7   8       77.76      -43.69     91.52 o 
 -15   7   8      199.63      105.99     96.54 o 
 -14   7   8      171.78       39.27     71.15 o 
 -13   7   8       72.40      125.47     47.53 o 
 -12   7   8      504.39      388.60     54.63 o 
 -11   7   8       24.86      -22.14     43.69 o 
 -10   7   8      813.10      585.28    223.09 o 
  -9   7   8      184.73       39.32     64.64 o 
  -8   7   8       77.35       11.48     37.92 o 
  -7   7   8     1072.94     1052.81    141.42 o 
  -6   7   8       77.41       10.09     88.13 o 
  -5   7   8     2215.05     2133.43    165.52 o 
  -4   7   8       63.97       -0.41     44.58 o 
  -3   7   8     1212.04     1085.71    136.34 o 
  -2   7   8     2909.76     3048.69     65.74 o 
  -1   7   8     2846.55     3126.69    201.66 o 
   0   7   8     3463.47     3875.05     84.90 o 
   1   7   8      577.21      521.30     54.63 o 
   2   7   8     1764.38     1772.03    149.67 o 
   3   7   8     1412.38     1387.28     50.57 o 
   4   7   8     3670.77     3837.92     76.54 o 
   5   7   8      144.83       87.07     33.24 o 
   6   7   8     2648.49     2646.74    129.18 o 
   7   7   8      162.72       99.04     52.41 o 
   8   7   8     2293.39     2335.37    483.72 o 
   9   7   8      420.29      280.40    160.73 o 
  10   7   8     2097.03     2166.51    499.16 o 
  11   7   8      929.77     1139.87    129.21 o 
  12   7   8      263.70      341.90     93.59 o 
  13   7   8      555.49      868.73    107.19 o 
 -16   8   8     1169.78     -128.18    128.18 o 
 -15   8   8       93.67      102.15     89.46 o 
 -14   8   8     2527.39     3027.07    130.33 o 
 -13   8   8      252.26      235.91     76.17 o 
 -12   8   8     1133.20     1013.40     92.74 o 
 -11   8   8     2573.16     2791.84     86.30 o 
 -10   8   8      742.01      775.09     96.16 o 
  -9   8   8     2197.00     2345.75     48.79 o 
  -8   8   8      366.82      443.46     63.46 o 
  -7   8   8     2720.40     2947.22    161.38 o 
  -6   8   8     2970.63     2907.02    243.47 o 
  -5   8   8     2144.89     1973.97    167.42 o 
  -4   8   8     1592.27     1830.37     48.25 o 
  -3   8   8     6092.41     6396.28    144.26 o 
  -2   8   8       26.60       12.62     29.82 o 
  -1   8   8    12377.96    12895.22    919.03 o 
   0   8   8        8.95       30.36     30.88 o 
   1   8   8    12297.50    12775.36    690.47 o 
   2   8   8       63.86      125.34     33.12 o 
   3   8   8    11622.31    13135.52    206.03 o 
   4   8   8      255.52      246.52     38.47 o 
   5   8   8     7957.70     8820.17    197.20 o 
   6   8   8      217.74      307.37     56.98 o 
   7   8   8     8747.63     9747.07    157.13 o 
   8   8   8     1575.71     1730.81    215.73 o 
   9   8   8     8178.52     9281.92    245.49 o 
  10   8   8     1487.70     1727.27    192.36 o 
  11   8   8     3384.30     4152.05    270.93 o 
  12   8   8      568.89      663.51    108.96 o 
 -14   9   8       36.05      -40.45     75.58 o 
 -13   9   8       22.08      -80.89     80.89 o 
 -12   9   8       39.04       30.41     73.22 o 
 -11   9   8      591.58      212.91     89.47 o 
 -10   9   8       19.46      -14.21     41.31 o 
  -9   9   8      809.66      607.67    224.46 o 
  -8   9   8      902.90      446.18    150.62 o 
  -7   9   8      817.36      600.80    167.11 o 
  -6   9   8     1384.07      807.77    382.70 o 
  -5   9   8      691.18      303.84    124.48 o 
  -4   9   8       37.30        2.90     32.62 o 
  -3   9   8      124.34      121.64     41.92 o 
  -2   9   8      497.70      405.33     36.44 o 
  -1   9   8      389.93      368.24     36.06 o 
   0   9   8      343.41      257.76     36.72 o 
   1   9   8      550.10      469.75     43.56 o 
   2   9   8      536.10      504.74     43.11 o 
   3   9   8       22.63       52.14     97.28 o 
   4   9   8     1995.61     1959.58    103.12 o 
   5   9   8      476.94      340.31     41.72 o 
   6   9   8      791.35      644.74     71.57 o 
   7   9   8      494.10      436.61     80.32 o 
   8   9   8      249.05      121.73     84.67 o 
   9   9   8       10.01       43.01     60.73 o 
  10   9   8      323.02      194.40    392.99 o 
 -12  10   8      620.05      566.96     98.33 o 
 -11  10   8      807.25      553.71    101.00 o 
 -10  10   8      284.86      242.42     76.48 o 
  -9  10   8     1644.00     1688.83    275.34 o 
  -8  10   8      558.04      587.37    210.39 o 
  -7  10   8     1705.10     1673.46    298.77 o 
  -6  10   8      741.76      427.69    254.12 o 
  -5  10   8     1664.13     1602.39    490.86 o 
  -4  10   8      167.22       89.06     45.63 o 
  -3  10   8     2267.12     2367.22     52.65 o 
  -2  10   8       15.63      113.55     37.94 o 
  -1  10   8     2121.59     2274.44    137.85 o 
   0  10   8        5.03       43.05     76.31 o 
   1  10   8     5145.20     5489.80    280.78 o 
   2  10   8       23.77       63.37     51.28 o 
   3  10   8     3204.04     3411.04    102.74 o 
   4  10   8        5.33       13.90     55.82 o 
   5  10   8     1824.92     2065.81     89.99 o 
   6  10   8      405.50      506.51     73.27 o 
   7  10   8     2138.50     2482.79    100.74 o 
   8  10   8      610.88      522.54    157.55 o 
  -9  11   8      937.49      580.96    186.96 o 
  -8  11   8     1193.63      609.23    167.41 o 
  -7  11   8      489.46       42.25    159.89 o 
  -6  11   8     1918.74     1290.92    709.96 o 
  -5  11   8      188.71       49.19     53.45 o 
  -4  11   8     2170.12     1585.17    300.80 o 
  -3  11   8      122.80        2.77    135.66 o 
  -2  11   8     2105.78     2279.42    115.68 o 
  -1  11   8      113.12      113.90     96.54 o 
   0  11   8     2169.44     2048.31     91.63 o 
   1  11   8       89.09       44.11     57.85 o 
   2  11   8     2628.36     2439.38    176.28 o 
   3  11   8        1.13       27.35     57.98 o 
   4  11   8     1907.10     1539.81    156.29 o 
   5  11   8      212.70       63.77    104.22 o 
 -21   1   9     1216.19     1644.64     84.16 o 
 -20   1   9        1.88       33.09     52.67 o 
 -19   1   9     1600.61     2238.05    110.34 o 
 -18   1   9        5.73      -32.31     38.08 o 
 -17   1   9     2980.90     2704.71     73.76 o 
 -16   1   9      115.83      131.35     54.18 o 
 -15   1   9     8996.73    10407.14    181.17 o 
 -14   1   9      815.74      756.64     70.74 o 
 -13   1   9    15436.50    18215.57    266.16 o 
 -12   1   9    10882.89    11244.41    300.87 o 
 -11   1   9    28833.74    29626.06    352.36 o 
 -10   1   9    10671.05    10418.27    230.45 o 
  -9   1   9    29833.75    28675.78   3489.09 o 
  -8   1   9    22326.28    21958.88    204.21 o 
  -7   1   9    19044.16    17659.06    255.22 o 
  -6   1   9    18462.74    17331.23    200.63 o 
  -5   1   9    37077.46    33573.36    384.54 o 
  -4   1   9    56612.22    56565.77   1223.81 o 
  -3   1   9    50390.41    47737.01    566.19 o 
  -2   1   9   113133.76   112161.28   2348.14 o 
  -1   1   9     6437.65     6161.79    109.25 o 
   0   1   9    51551.25    51010.52   2308.73 o 
   1   1   9     8595.13     8831.76    177.58 o 
   2   1   9    24705.24    24757.91    310.36 o 
   3   1   9     3263.73     2993.59     50.65 o 
   4   1   9    46857.55    51033.33    437.36 o 
   5   1   9      698.37      745.72     43.76 o 
   6   1   9    24803.60    26428.54    257.46 o 
   7   1   9      749.81     1069.86     29.12 o 
   8   1   9    11122.07    12609.35    204.08 o 
   9   1   9      132.12       41.12     18.49 o 
  10   1   9     8237.86     7619.90    818.15 o 
  11   1   9     1372.35     1509.74     57.78 o 
  12   1   9     2116.08     2353.74    182.92 o 
  13   1   9      429.72      247.25     42.70 o 
  14   1   9     1235.39     1230.45     80.64 o 
  15   1   9      150.55      128.43     77.35 o 
  16   1   9      873.91     1179.18     87.44 o 
 -21   2   9      156.57      -47.24     69.38 o 
 -20   2   9      504.69       66.73    108.07 o 
 -19   2   9      127.55       -3.54     83.55 o 
 -18   2   9     2716.47     2456.47     87.78 o 
 -17   2   9       10.92      -46.35     46.35 o 
 -15   2   9       87.88       71.74     46.94 o 
 -14   2   9     4383.98     4844.22    126.65 o 
 -13   2   9       14.63       24.21     39.26 o 
 -12   2   9     5201.64     5652.13    156.35 o 
 -11   2   9      198.29      211.40     41.04 o 
 -10   2   9    11218.80    10607.62    300.40 o 
  -9   2   9     9431.63     9598.26    184.17 o 
  -8   2   9    32061.18    32012.31    378.15 o 
  -7   2   9    12311.16    12712.71    244.77 o 
  -6   2   9    27153.70    26459.28    348.50 o 
  -5   2   9    19545.49    19283.91    418.91 o 
  -4   2   9      109.95       99.14     23.92 o 
  -3   2   9    31409.95    31438.93    603.80 o 
  -2   2   9     9204.84     8932.96    565.03 o 
  -1   2   9    24368.03    21654.14   1251.75 o 
   0   2   9     4441.21     4560.51    114.55 o 
   1   2   9    15831.30    14601.95    395.34 o 
   2   2   9     1487.78     1477.73    155.03 o 
   3   2   9    39980.93    41341.74   1355.22 o 
   4   2   9      112.50      143.64     46.21 o 
   5   2   9     6235.48     7014.07    207.98 o 
   6   2   9     3456.41     3832.75     89.90 o 
   7   2   9     4866.37     5098.53    106.91 o 
   8   2   9      860.79      933.20    137.39 o 
   9   2   9     4665.27     5615.17    134.25 o 
  10   2   9      156.47       11.26     41.49 o 
  11   2   9     2708.81     2797.05     68.67 o 
  12   2   9      665.55       77.37     65.56 o 
  13   2   9      589.27      -59.95     59.95 o 
  14   2   9      990.98      335.51    107.21 o 
  15   2   9      418.24      -92.12     92.12 o 
  16   2   9      448.99      383.26    118.70 o 
 -20   3   9        3.36      104.80     80.00 o 
 -19   3   9      813.84      876.80    103.95 o 
 -18   3   9      158.25       71.45     87.69 o 
 -17   3   9     1037.31      821.39     58.19 o 
 -16   3   9      639.72      400.14     61.13 o 
 -15   3   9       30.74       87.68     47.83 o 
 -14   3   9     1242.79     1115.46     61.44 o 
 -13   3   9     3718.47     4054.09    125.42 o 
 -12   3   9     3639.21     3702.01    113.01 o 
 -11   3   9     3271.34     3326.54    115.95 o 
 -10   3   9     1975.93     1706.37    199.48 o 
  -9   3   9     1611.12     1441.15    258.75 o 
  -8   3   9     2713.63     2327.67    393.72 o 
  -7   3   9     2670.21     2439.19     57.94 o 
  -6   3   9     8335.67     7821.83    311.81 o 
  -5   3   9     5476.70     4940.73    124.35 o 
  -4   3   9    14767.15    13567.96    253.34 o 
  -3   3   9     1387.44     1236.28     35.17 o 
  -2   3   9      103.71      159.59     37.35 o 
  -1   3   9     2920.00     3077.41     82.41 o 
   0   3   9     2406.99     2192.48     48.21 o 
   1   3   9     5112.11     5319.45    165.09 o 
   2   3   9     4891.63     5069.17    109.83 o 
   3   3   9      456.10      324.01    108.09 o 
   4   3   9     3190.48     3321.12    255.48 o 
   5   3   9     1648.54     1617.61     44.04 o 
   6   3   9     6856.88     6611.99    192.11 o 
   7   3   9     1196.55     1488.32    105.17 o 
   8   3   9     1521.75     1406.94    415.57 o 
   9   3   9        5.93       17.02     26.40 o 
  10   3   9      179.27       69.02     62.09 o 
  11   3   9       59.18        9.95     36.61 o 
  12   3   9      211.34      287.87     56.98 o 
  13   3   9       84.04      115.14     51.96 o 
  14   3   9     1107.57     1195.01    110.76 o 
  15   3   9        5.16       66.42     85.02 o 
  16   3   9       44.16      124.88    100.67 o 
 -20   4   9     1636.19     1140.27    134.12 o 
 -19   4   9       15.23      -82.66     82.66 o 
 -18   4   9     3738.32     3529.24    147.54 o 
 -17   4   9      131.25      -25.69     51.67 o 
 -15   4   9      181.17      194.86     51.67 o 
 -14   4   9     8341.82     9427.15    234.48 o 
 -13   4   9     4031.80     4313.26    121.88 o 
 -12   4   9     7316.04     8245.76    249.85 o 
 -11   4   9     4327.27     4855.84    211.90 o 
 -10   4   9    17721.34    17019.31    405.79 o 
  -9   4   9     8207.92     8504.46    167.67 o 
  -8   4   9    18787.31    19486.71    430.42 o 
  -7   4   9    20961.46    21204.51    297.72 o 
  -6   4   9     4737.50     4631.99    107.11 o 
  -5   4   9    36567.87    35467.29    469.82 o 
  -4   4   9     4497.58     4479.01     98.53 o 
  -3   4   9    21688.93    20918.26    305.85 o 
  -2   4   9     5301.76     5298.87    177.62 o 
  -1   4   9    32127.25    31030.06    376.66 o 
   0   4   9     6062.23     5870.70    141.89 o 
   1   4   9    36183.96    35509.40   1559.33 o 
   2   4   9     4408.24     4766.26    239.56 o 
   3   4   9    24732.42    25692.69    557.88 o 
   4   4   9     1036.16     1032.49     39.04 o 
   5   4   9    18390.68    20302.69    363.27 o 
   6   4   9      247.71      258.28     52.56 o 
   7   4   9     9372.14    10668.38    270.93 o 
   8   4   9       28.75       45.13     26.80 o 
   9   4   9     8093.38     9425.41    154.04 o 
  10   4   9       37.06        9.24     29.42 o 
  11   4   9     5842.77     6777.00    145.25 o 
  12   4   9      324.95      262.78     60.82 o 
  13   4   9     2796.90     2846.64    143.35 o 
  14   4   9     1114.05      611.97    111.35 o 
  15   4   9     1088.21      419.10    115.78 o 
 -19   5   9       78.25       26.87     86.80 o 
 -18   5   9      170.03      198.70     89.46 o 
 -17   5   9      598.31      492.26     93.02 o 
 -16   5   9      818.18      540.15     71.17 o 
 -15   5   9     2780.85     3376.26     92.22 o 
 -14   5   9      851.34      736.28     59.07 o 
 -13   5   9     1010.05     1326.79     66.46 o 
 -12   5   9      209.52      155.89     45.17 o 
 -11   5   9     1674.74     1989.49     73.58 o 
 -10   5   9     1455.53     1169.76    181.07 o 
  -9   5   9      404.38      349.61    164.26 o 
  -8   5   9       22.08       13.27     21.29 o 
  -7   5   9     6477.94     6400.28    160.49 o 
  -6   5   9      925.42      834.29     34.15 o 
  -5   5   9     2734.08     2645.42     97.30 o 
  -4   5   9      650.48      549.60    105.00 o 
  -3   5   9      594.11      618.37     36.03 o 
  -2   5   9     1372.26     1395.90     36.87 o 
  -1   5   9      298.67      265.71     69.69 o 
   0   5   9    16419.01    15677.00    895.78 o 
   1   5   9        9.98       30.29     27.31 o 
   2   5   9     2930.60     3064.76     71.21 o 
   3   5   9      303.33      261.63     56.84 o 
   4   5   9      133.18      144.48     30.71 o 
   5   5   9        2.00       21.10     41.18 o 
   6   5   9     1939.66     2265.00     56.56 o 
   7   5   9     2465.09     2464.96     58.61 o 
   8   5   9      774.94     1033.18    302.44 o 
   9   5   9      922.83      872.18    263.35 o 
  10   5   9      542.02      722.92    259.53 o 
  11   5   9      399.42      354.01     39.88 o 
  12   5   9       92.81       45.17     80.89 o 
  13   5   9      225.99      191.03     86.80 o 
  14   5   9       16.12      121.93     83.25 o 
 -18   6   9     1457.20      403.80    115.20 o 
 -17   6   9      128.19      -30.70     82.96 o 
 -16   6   9     1913.16      698.46    127.64 o 
 -15   6   9      609.79      696.31     62.90 o 
 -14   6   9     2293.04     2671.54     83.63 o 
 -13   6   9     1634.33     1732.19     72.09 o 
 -12   6   9     1489.44     1577.31     67.65 o 
 -10   6   9     6286.36     7112.87    126.34 o 
  -9   6   9     2442.35     2590.78     61.15 o 
  -8   6   9     6500.31     6794.47    215.98 o 
  -7   6   9     7069.70     7098.64    170.36 o 
  -6   6   9     6647.98     6633.43    187.15 o 
  -5   6   9     4145.20     4281.32     90.65 o 
  -4   6   9     3117.36     3412.07    217.24 o 
  -3   6   9     8743.85     8734.21    188.01 o 
  -2   6   9     2649.04     2465.63     57.47 o 
  -1   6   9     4395.52     4313.80    197.14 o 
   0   6   9     4216.99     4262.52     92.58 o 
   1   6   9     5287.00     5345.92    426.88 o 
   2   6   9     1584.16     1603.04     52.30 o 
   3   6   9    13346.16    14068.33    238.46 o 
   4   6   9     1789.40     1853.25     51.21 o 
   5   6   9    14723.79    15809.52    261.95 o 
   6   6   9       18.36       66.43     35.87 o 
   7   6   9     5234.58     6362.84    149.92 o 
   8   6   9      415.28      418.93     69.82 o 
   9   6   9     4436.16     4795.37    216.39 o 
  10   6   9       69.69        5.43     32.18 o 
  11   6   9     2503.20     2830.14     93.41 o 
  12   6   9      202.26      132.86     84.44 o 
  13   6   9     1697.01     1524.66    132.64 o 
  14   6   9      187.73      -46.65     91.52 o 
 -17   7   9     1516.46     1425.28    112.84 o 
 -16   7   9      111.58      -23.62     88.57 o 
 -15   7   9     2698.82     3086.74    142.16 o 
 -14   7   9       11.56      -26.27     61.70 o 
 -13   7   9     4607.25     5391.33    157.67 o 
 -12   7   9      588.72      503.19     57.29 o 
 -11   7   9     2792.06     3066.92     88.09 o 
 -10   7   9     1889.01     1906.92    200.75 o 
  -9   7   9     1442.42     1582.27    150.56 o 
  -8   7   9      314.61      179.46    119.27 o 
  -7   7   9     5649.54     5344.35    111.71 o 
  -6   7   9     1060.79      869.53    138.68 o 
  -5   7   9     7049.46     6806.49    150.92 o 
  -4   7   9     3531.76     3592.96    101.60 o 
  -3   7   9     2829.46     2906.20     63.62 o 
  -2   7   9    10846.05    10718.40    197.91 o 
  -1   7   9     3947.73     4029.25    132.10 o 
   0   7   9     6492.78     6659.98    378.47 o 
   1   7   9     2034.48     2055.87     77.58 o 
   2   7   9     7985.26     9041.97    481.74 o 
   3   7   9      871.92      718.63     60.99 o 
   4   7   9     3195.18     3278.48     70.65 o 
   5   7   9      923.28      965.15     46.25 o 
   6   7   9     4080.79     4637.83    133.30 o 
   7   7   9      120.72       39.79     37.14 o 
   8   7   9     9843.60    10482.91    614.53 o 
   9   7   9      428.16      507.34     44.79 o 
  10   7   9     4593.30     5538.41    163.42 o 
  11   7   9      350.91      468.78     67.30 o 
  12   7   9     1329.55     1754.24    127.31 o 
 -16   8   9       18.60      -44.28    116.02 o 
 -15   8   9       13.10      185.69     89.75 o 
 -14   8   9      154.28      150.87     87.69 o 
 -13   8   9      407.61      367.61     84.45 o 
 -12   8   9       35.68      130.49     65.54 o 
 -11   8   9       80.18       73.51     48.12 o 
 -10   8   9      153.26      165.84     27.88 o 
  -9   8   9      185.73      224.58    115.59 o 
  -8   8   9       66.99       81.85     25.96 o 
  -7   8   9      132.38      235.17     72.06 o 
  -6   8   9        1.35        3.42     32.03 o 
  -5   8   9       46.54      150.79     34.25 o 
  -4   8   9      278.14      309.03     56.99 o 
  -3   8   9      351.81      322.22     31.87 o 
  -2   8   9      613.26      577.81    125.21 o 
  -1   8   9        1.77      -28.66     28.66 o 
   0   8   9      323.80      321.66     34.43 o 
   1   8   9       36.92       72.03     67.02 o 
   2   8   9        3.52       -6.80     31.69 o 
   3   8   9      259.28      269.09     37.04 o 
   4   8   9      271.64      434.07     38.66 o 
   5   8   9      158.55      214.05     54.91 o 
   6   8   9      155.10      281.04     69.09 o 
   7   8   9      122.48      183.84     37.51 o 
   8   8   9      299.79      266.86     81.34 o 
   9   8   9      102.27      161.85     51.51 o 
  10   8   9        0.02      -22.73     53.84 o 
  11   8   9        9.67      -23.52     81.78 o 
 -14   9   9       31.07       79.42     79.42 o 
 -13   9   9     2468.14     2401.31    134.75 o 
 -12   9   9      451.24      269.29     86.81 o 
 -11   9   9     1256.82      911.52    113.13 o 
 -10   9   9     2127.63     2056.10    341.71 o 
  -9   9   9     2600.62     2397.45    264.94 o 
  -8   9   9     2211.51     1950.54    267.72 o 
  -7   9   9     3093.98     3001.92    140.29 o 
  -6   9   9     3182.53     2862.04    468.15 o 
  -5   9   9     2607.13     2039.67    273.26 o 
  -4   9   9     2238.19     2042.94     53.05 o 
  -3   9   9      386.89      453.88     77.95 o 
  -2   9   9     3885.74     3949.47    104.02 o 
  -1   9   9      354.60      456.87     36.84 o 
   0   9   9     5111.09     5671.19    353.76 o 
   1   9   9     1054.80     1077.48    133.21 o 
   2   9   9     6453.28     6482.81    392.00 o 
   3   9   9      292.37      239.32     56.69 o 
   4   9   9     2953.98     3053.22     65.82 o 
   5   9   9       21.25       39.60     55.35 o 
   6   9   9     3899.95     4513.34    131.14 o 
   7   9   9      114.10       -6.55     58.06 o 
   8   9   9     3624.36     3428.07    493.09 o 
   9   9   9      256.55      218.73     71.23 o 
 -12  10   9      527.67      540.95     94.19 o 
 -11  10   9       96.80       94.77     84.44 o 
 -10  10   9      796.59      862.16    187.97 o 
  -9  10   9      209.20      152.67     66.66 o 
  -8  10   9      346.04      251.70     67.13 o 
  -7  10   9      860.50      901.82    154.49 o 
  -6  10   9       60.78       34.96     47.21 o 
  -5  10   9      965.76     1012.90    266.25 o 
  -4  10   9       60.12      -11.09     44.13 o 
  -3  10   9      779.30      720.34     60.45 o 
  -2  10   9      158.41      100.34    152.79 o 
  -1  10   9      634.38      574.74     58.67 o 
   0  10   9      254.99      147.07     50.74 o 
   1  10   9     1083.49     1285.41     73.22 o 
   2  10   9      127.18      152.47     54.77 o 
   3  10   9     1710.95     1471.28    144.46 o 
   4  10   9        6.38      -55.52     55.52 o 
   5  10   9     1064.89     1103.81    188.58 o 
   6  10   9       24.96       44.22     58.57 o 
   7  10   9      772.14      872.38    194.31 o 
  -8  11   9       99.05       83.46     54.51 o 
  -7  11   9      701.05      470.31    107.30 o 
  -6  11   9      127.27       13.33     55.81 o 
  -5  11   9      229.78       44.23     54.06 o 
  -4  11   9      176.15      158.51     62.00 o 
  -3  11   9       10.13       69.34     50.31 o 
  -2  11   9      501.25      485.42    110.43 o 
  -1  11   9       18.73      -24.81     51.11 o 
   0  11   9     1248.08     1172.57     78.47 o 
   1  11   9      121.30      102.71     59.53 o 
   2  11   9      721.01      497.98     71.04 o 
   3  11   9       17.72        7.86     60.68 o 
 -21   0  10       72.61       42.51     75.28 o 
 -20   0  10      950.14      564.09    105.73 o 
 -19   0  10      150.04       15.94     85.91 o 
 -18   0  10     1392.88     1171.56     74.74 o 
 -17   0  10       41.98       -9.15     48.71 o 
 -15   0  10        0.43       -7.68     43.99 o 
 -14   0  10    15397.25    17398.84    329.18 o 
 -13   0  10      354.73       40.45     49.90 o 
 -11   0  10     7761.85     7435.30    298.44 o 
 -10   0  10     9336.35     9502.60    218.20 o 
  -9   0  10     2215.41     2146.65     46.83 o 
  -8   0  10    16230.22    14527.11    261.90 o 
  -7   0  10     6787.21     6627.00    177.13 o 
  -6   0  10    36800.09    33482.59    536.82 o 
  -5   0  10    80501.96    76967.83   1471.09 o 
  -4   0  10    32576.93    31929.00    547.55 o 
  -3   0  10    30362.25    28550.32    395.27 o 
  -2   0  10   135945.33   132203.27   1110.33 o 
  -1   0  10     6240.84     5733.53    243.42 o 
   0   0  10     6354.58     6272.54    265.08 o 
   1   0  10    46514.24    45597.40    702.65 o 
   2   0  10      132.06       78.93     56.25 o 
   3   0  10    62890.84    65339.16   1141.02 o 
   4   0  10    16455.52    17450.73    297.01 o 
   5   0  10    19910.74    21550.03    617.83 o 
   6   0  10     3915.71     3951.13    143.53 o 
   7   0  10    17667.01    18816.34    414.64 o 
   8   0  10        1.97      -24.99     24.99 o 
   9   0  10    14958.08    17656.03    604.79 o 
  10   0  10     1391.80     1177.89    246.36 o 
  11   0  10     5638.90     5621.60    247.92 o 
  12   0  10      668.48      -64.38     64.38 o 
  13   0  10     3496.05     1988.69    102.89 o 
  14   0  10        7.60       -3.25     71.74 o 
  15   0  10     1565.10      421.55    118.75 o 
  16   0  10      120.34     -110.12    110.12 o 
 -21   1  10      173.85      253.31     55.59 o 
 -20   1  10      186.60      224.68     54.79 o 
 -19   1  10      693.41      815.04     67.08 o 
 -18   1  10      121.42      108.10     35.37 o 
 -17   1  10     1547.14     1492.97     79.32 o 
 -16   1  10       50.50      124.52     35.90 o 
 -15   1  10     2557.86     2861.96     82.47 o 
 -14   1  10       52.67       66.48     31.00 o 
 -13   1  10     1570.00     1843.50    100.46 o 
 -12   1  10       61.86      143.80     29.97 o 
 -11   1  10     4491.45     4962.02    151.28 o 
 -10   1  10     1471.58     1349.33     92.22 o 
  -9   1  10     7004.64     5847.35    680.41 o 
  -8   1  10      366.65      262.43     52.61 o 
  -7   1  10    14928.04    14767.96    225.63 o 
  -6   1  10     4730.51     4499.28     84.80 o 
  -5   1  10      562.48      466.19     18.49 o 
  -4   1  10     4990.36     4513.76     72.53 o 
  -3   1  10      715.30      825.69     40.04 o 
  -2   1  10     1402.45     1351.09     51.00 o 
  -1   1  10      581.61      466.78     81.00 o 
   0   1  10     1339.46     1247.27    122.18 o 
   1   1  10     5096.47     5264.35     95.27 o 
   2   1  10     4538.58     4397.29     82.06 o 
   3   1  10      545.58      631.39     80.18 o 
   4   1  10     6253.09     6671.93    122.14 o 
   5   1  10       27.31       27.04     17.70 o 
   6   1  10     1470.54     1529.94     57.54 o 
   7   1  10      170.90      162.42     21.57 o 
   8   1  10     1582.79     1531.22    160.42 o 
   9   1  10        1.45       16.76     18.86 o 
  10   1  10      383.68      387.78    123.35 o 
  11   1  10       36.05       40.85     24.31 o 
  12   1  10      148.06      160.89     39.46 o 
  13   1  10       27.14       32.59     35.06 o 
  14   1  10      241.34      173.82     80.75 o 
  15   1  10       44.92      170.18     90.93 o 
  16   1  10      104.56      -74.59     74.59 o 
 -21   2  10        8.85      -18.89     66.42 o 
 -20   2  10      590.98      190.17     99.22 o 
 -19   2  10       39.84      243.86     80.30 o 
 -18   2  10      687.05       25.99     90.07 o 
 -17   2  10        1.20        5.02     46.94 o 
 -15   2  10        0.23      128.13     45.76 o 
 -14   2  10     2711.87     3541.13    112.34 o 
 -13   2  10      972.68      775.66     60.26 o 
 -12   2  10     8414.09     9173.65    321.27 o 
 -11   2  10     1233.32      839.06     53.47 o 
 -10   2  10     8484.51     8503.11    468.85 o 
  -9   2  10      203.52      109.61     40.38 o 
  -8   2  10     4341.35     4186.52    167.18 o 
  -7   2  10     1971.33     1679.69     42.73 o 
  -6   2  10    28128.53    26886.38    782.77 o 
  -5   2  10     8459.50     7786.58    376.15 o 
  -4   2  10    27944.94    26319.66    338.64 o 
  -3   2  10    14712.55    14208.00    305.57 o 
  -2   2  10    15620.38    15185.36    466.84 o 
  -1   2  10     4409.54     4005.65     95.41 o 
   0   2  10    12926.29    12065.70    627.15 o 
   1   2  10    28084.60    27364.27    377.04 o 
   2   2  10     1808.46     1579.22    123.86 o 
   3   2  10    18864.87    19400.37    404.77 o 
   4   2  10     9861.42    10253.87    268.21 o 
   5   2  10    13336.68    14768.47    580.14 o 
   6   2  10     5439.47     5958.74    218.44 o 
   7   2  10     9163.63     9296.59    259.23 o 
   8   2  10      138.55       90.56     46.02 o 
   9   2  10     4952.42     5581.56    161.64 o 
  10   2  10      151.46       30.80     80.82 o 
  11   2  10     2877.86     2770.62     68.35 o 
  12   2  10       62.62       79.42     52.85 o 
  13   2  10     1839.78      611.89    117.89 o 
  14   2  10        9.42       46.05     87.09 o 
  15   2  10      743.16      -50.79    102.77 o 
 -20   3  10      113.14      168.87     81.19 o 
 -19   3  10     1506.95     1837.99    123.18 o 
 -18   3  10       50.97      166.80     76.76 o 
 -17   3  10     2754.96     2779.04    114.09 o 
 -16   3  10       30.96       65.54     51.37 o 
 -15   3  10     3684.51     4665.67    167.69 o 
 -14   3  10        6.47      -38.97     38.97 o 
 -13   3  10     4501.39     5742.12    210.40 o 
 -12   3  10       13.86       55.80     37.20 o 
 -11   3  10    13802.99    14617.56    327.65 o 
 -10   3  10      669.81      664.73    190.44 o 
  -9   3  10    19384.24    18564.99    276.77 o 
  -8   3  10      802.67     1020.75    298.00 o 
  -7   3  10    25120.13    24621.95    318.25 o 
  -6   3  10     6012.56     5709.55    375.98 o 
  -5   3  10    19342.49    17826.88    278.65 o 
  -4   3  10     1853.29     1698.49     41.67 o 
  -3   3  10    40012.80    39906.23    718.16 o 
  -2   3  10     6743.11     6906.63    186.67 o 
  -1   3  10    24816.02    24159.65   1131.55 o 
   0   3  10    16473.27    15110.33    390.59 o 
   1   3  10    34455.77    34485.50    559.70 o 
   2   3  10    28288.97    29566.91    646.75 o 
   3   3  10     3416.23     3997.05     90.90 o 
   4   3  10    28739.21    30809.83    963.35 o 
   5   3  10      392.11      401.33     39.13 o 
   6   3  10    20715.51    22409.78    444.86 o 
   7   3  10       26.02      104.83     30.58 o 
   8   3  10    10508.53    11817.73    215.14 o 
   9   3  10      227.03      195.37     82.14 o 
  10   3  10     9174.40     8370.89   1353.91 o 
  11   3  10      466.12      546.88     48.13 o 
  12   3  10     4053.76     4810.05    167.10 o 
  13   3  10      627.75      742.97     99.22 o 
  14   3  10     1726.07     2135.35    133.83 o 
  15   3  10      851.67      621.94    105.43 o 
 -20   4  10       40.34       70.26     82.66 o 
 -19   4  10       22.38      -31.59     83.55 o 
 -18   4  10       17.68       40.74     80.60 o 
 -17   4  10      120.05       89.46     73.51 o 
 -16   4  10      117.41      -55.80     55.80 o 
 -15   4  10      436.44      507.00     55.22 o 
 -14   4  10       53.97       60.82     44.28 o 
 -13   4  10     1253.75     1189.91     63.81 o 
 -12   4  10     2040.18     2224.24     73.29 o 
 -11   4  10     2965.05     3238.28    107.05 o 
 -10   4  10      451.02      556.76     67.34 o 
  -9   4  10      972.17      801.03     74.48 o 
  -8   4  10     1712.87     1699.33     34.74 o 
  -7   4  10     4441.82     3992.80     92.61 o 
  -6   4  10     1313.81     1399.80     36.74 o 
  -5   4  10     6288.91     6162.16    172.86 o 
  -4   4  10        2.33       19.84     32.33 o 
  -3   4  10      214.29      220.52     22.41 o 
  -2   4  10      288.97      285.84     24.11 o 
  -1   4  10     3952.00     3927.38    196.42 o 
   0   4  10      150.12      114.51     43.99 o 
   1   4  10      348.80      345.22     29.84 o 
   2   4  10      172.66      234.88     38.53 o 
   3   4  10      215.44      209.17     39.12 o 
   4   4  10      364.52      438.79     32.99 o 
   5   4  10      701.76      541.85    136.15 o 
   6   4  10      175.90      291.94     65.40 o 
   7   4  10     2957.14     2895.32     63.56 o 
   8   4  10     2241.85     2346.76    179.81 o 
   9   4  10      114.58       33.18     94.33 o 
  10   4  10      178.73      211.49     63.07 o 
  11   4  10        4.76       10.32     49.74 o 
  12   4  10      514.66      129.93    103.65 o 
  13   4  10      114.00      106.28     83.55 o 
  14   4  10      219.37      -55.21     88.87 o 
  15   4  10       26.07      -88.86     88.86 o 
 -19   5  10     2087.30     2453.21    140.64 o 
 -18   5  10      138.39       92.70     84.73 o 
 -17   5  10     4640.10     4929.98    144.64 o 
 -16   5  10        3.10        2.95     83.25 o 
 -15   5  10     5476.14     6738.71    175.79 o 
 -14   5  10      329.24      219.09     49.90 o 
 -13   5  10     7354.38     8298.00    215.09 o 
 -12   5  10      739.17      663.61     54.93 o 
 -11   5  10     8078.62     8633.15    236.88 o 
 -10   5  10     4295.86     4218.39    123.89 o 
  -9   5  10    15945.60    16084.85    244.25 o 
  -8   5  10     9910.41     9761.65    194.98 o 
  -7   5  10    18778.48    18252.00    335.54 o 
  -6   5  10    11895.95    11966.42    260.20 o 
  -5   5  10     1802.33     1665.20     97.83 o 
  -4   5  10     7074.40     6673.02    173.92 o 
  -3   5  10     2692.35     2610.27     90.49 o 
  -2   5  10    14374.32    14593.84    245.52 o 
  -1   5  10     6065.71     6016.49    337.85 o 
   0   5  10    14266.68    14444.76    281.47 o 
   1   5  10     3934.81     3980.76     86.10 o 
   2   5  10    11759.65    11956.85    273.06 o 
   3   5  10     4001.45     4593.59    236.43 o 
   4   5  10     6876.90     7465.01    242.72 o 
   5   5  10      226.72      178.32     42.37 o 
   6   5  10     8035.11     8608.03    183.26 o 
   7   5  10        4.13       48.56     67.31 o 
   8   5  10     3931.96     4491.49    120.68 o 
   9   5  10      781.14      830.31    350.94 o 
  10   5  10     4934.01     4592.49   1034.65 o 
  11   5  10       19.99      167.13     52.67 o 
  12   5  10     2628.74     3341.71    144.23 o 
  13   5  10       64.48      173.59     88.57 o 
  14   5  10     1307.92      641.25    146.21 o 
 -18   6  10     1200.56      460.76    111.65 o 
 -15   6  10      487.15      530.33     86.22 o 
 -14   6  10     4802.06     5144.87    157.39 o 
 -13   6  10       13.54       -8.27     46.65 o 
 -12   6  10     3863.10     4388.54    160.30 o 
 -11   6  10      332.94      523.22     52.26 o 
 -10   6  10     6906.33     7460.65    225.12 o 
  -9   6  10      979.50     1095.77     46.59 o 
  -8   6  10     4481.45     4649.66    104.62 o 
  -7   6  10      612.41      653.04     33.95 o 
  -6   6  10     5127.85     5151.43    253.88 o 
  -5   6  10      440.04      393.70     29.53 o 
  -4   6  10     3102.65     3181.39     68.84 o 
  -3   6  10     3517.25     3709.91     79.95 o 
  -2   6  10      155.56      141.82     39.86 o 
  -1   6  10     8713.36     8920.00    438.83 o 
   0   6  10       70.75      102.98     30.11 o 
   1   6  10     1387.03     1441.97     70.32 o 
   2   6  10      673.36      717.80     37.41 o 
   3   6  10      975.27     1059.86     50.07 o 
   4   6  10       70.68      116.07     39.41 o 
   5   6  10      778.96     1023.77     66.01 o 
   6   6  10       34.07       99.18     34.32 o 
   7   6  10     5032.17     5700.98    300.51 o 
   8   6  10      131.53      216.67     54.97 o 
   9   6  10     3632.58     4188.51    140.71 o 
  10   6  10       59.22      116.25     46.83 o 
  11   6  10      435.64      347.70    100.54 o 
  12   6  10      213.10       72.93     87.39 o 
  13   6  10      130.31      103.04     97.72 o 
 -17   7  10      397.29      103.34     98.32 o 
 -16   7  10        0.54       26.87     87.98 o 
 -15   7  10      652.94      612.75    100.40 o 
 -14   7  10       20.47      -76.17     76.17 o 
 -13   7  10     1468.15     1601.12     71.78 o 
 -12   7  10      349.51      202.26     49.31 o 
 -11   7  10      579.63      340.18     54.63 o 
 -10   7  10     1297.55      903.87    194.52 o 
  -9   7  10     1885.40     1780.06    237.91 o 
  -8   7  10      872.85      720.26    138.16 o 
  -7   7  10     1132.15     1004.11    123.53 o 
  -6   7  10      174.81      126.16     29.21 o 
  -5   7  10     3443.37     3507.66     71.87 o 
  -4   7  10     1429.01     1461.71    123.50 o 
  -3   7  10     1550.39     1710.40     45.23 o 
  -2   7  10     2186.29     2417.26    134.19 o 
  -1   7  10     4361.80     4319.74    117.92 o 
   0   7  10     2368.72     2280.69    109.96 o 
   1   7  10     1878.99     1771.34    162.97 o 
   2   7  10     1106.94     1019.34    163.35 o 
   3   7  10       74.18       52.12     50.63 o 
   4   7  10       49.25       52.25     32.65 o 
   5   7  10      900.49      633.62     43.67 o 
   6   7  10     1230.02     1210.50    104.27 o 
   7   7  10       62.04      154.80     36.79 o 
   8   7  10      389.57      488.72    192.98 o 
   9   7  10        4.03      -45.11     45.11 o 
  10   7  10     1076.40     1030.04    390.64 o 
  11   7  10        1.54       31.11     57.72 o 
 -15   8  10      151.19      271.32     94.77 o 
 -14   8  10     3735.72     4178.95    151.97 o 
 -13   8  10      133.38      237.07     76.17 o 
 -12   8  10     4263.80     4563.52    145.22 o 
 -11   8  10      526.17      512.03     54.63 o 
 -10   8  10     4772.42     5644.65    196.89 o 
  -9   8  10     1412.91     1662.66     78.59 o 
  -8   8  10     6892.62     7566.90    227.10 o 
  -7   8  10       74.66       95.58     38.18 o 
  -6   8  10     7241.83     7278.49    138.17 o 
  -5   8  10      168.42      215.26     84.74 o 
  -4   8  10     3824.71     3997.21    162.08 o 
  -3   8  10     3473.04     3548.01     70.35 o 
  -2   8  10     1230.30     1174.21     76.36 o 
  -1   8  10     9672.49    10481.18    199.62 o 
   0   8  10     3949.08     3998.05    131.92 o 
   1   8  10     7869.27     8772.79    500.21 o 
   2   8  10     1986.05     1972.91    121.01 o 
   3   8  10     3898.57     4575.51    118.19 o 
   4   8  10      103.05      172.51     47.24 o 
   5   8  10     4347.44     4988.66    310.43 o 
   6   8  10       44.28       31.97     36.63 o 
   7   8  10     8063.29     9451.23    147.14 o 
   8   8  10        1.31       -2.02     49.19 o 
   9   8  10     5197.43     5797.73    150.51 o 
  10   8  10       26.32       27.65     67.22 o 
 -14   9  10      119.50      -51.08     77.65 o 
 -13   9  10       10.93      -85.61    100.67 o 
 -12   9  10       63.87      -46.06     77.05 o 
 -11   9  10      255.73      187.78     86.51 o 
 -10   9  10       18.30       -3.35     40.82 o 
  -9   9  10      893.82      709.21    108.62 o 
  -8   9  10        8.06      -31.14     31.14 o 
  -7   9  10      478.09      304.94     87.40 o 
  -6   9  10      324.44       79.54     72.78 o 
  -5   9  10      165.53       28.67     30.96 o 
  -4   9  10      274.72      228.59     33.24 o 
  -3   9  10      342.65      365.30     41.34 o 
  -2   9  10       17.46       42.45     30.15 o 
  -1   9  10      323.52      334.53     47.69 o 
   0   9  10       40.60       54.10     31.90 o 
   1   9  10      215.86      206.46     90.20 o 
   2   9  10     1464.40     1476.93     51.64 o 
   3   9  10      207.04      209.16     53.30 o 
   4   9  10      977.98      857.53    112.23 o 
   5   9  10       10.41       13.33     50.15 o 
   6   9  10      534.15      478.36     67.69 o 
   7   9  10       72.93       99.06     63.22 o 
   8   9  10      366.83      160.81    181.60 o 
   9   9  10       10.24        0.95     51.27 o 
 -11  10  10      336.82      225.58     93.01 o 
 -10  10  10     2107.07     2130.82    191.22 o 
  -9  10  10     1282.88     1250.75    125.56 o 
  -8  10  10     2950.89     3100.23    215.22 o 
  -7  10  10      710.55      646.40    107.13 o 
  -6  10  10     1740.60     1662.30    452.75 o 
  -5  10  10      660.59      593.17     57.28 o 
  -4  10  10      368.75      242.53     53.06 o 
  -3  10  10     1439.33     1501.31     69.23 o 
  -2  10  10      131.52      179.34     49.47 o 
  -1  10  10     2556.94     2406.54     86.44 o 
   0  10  10      526.68      412.41     59.66 o 
   1  10  10     1069.63     1217.67     74.03 o 
   2  10  10      261.02      228.25    104.52 o 
   3  10  10      323.30      197.24     63.17 o 
   4  10  10       18.43       34.09     79.12 o 
   5  10  10      739.43      870.91     73.54 o 
   6  10  10       30.39       42.81     68.42 o 
  -7  11  10     1082.54      907.77    242.92 o 
  -6  11  10     1536.56      843.87    237.79 o 
  -5  11  10      502.05      163.90     72.05 o 
  -4  11  10      854.25      544.77    103.21 o 
  -3  11  10      388.92      327.91     69.68 o 
  -2  11  10      774.67      788.54     73.83 o 
  -1  11  10      449.49      378.62     63.77 o 
   0  11  10     1041.92      983.58     75.62 o 
   1  11  10      254.57      263.89    121.35 o 
   2  11  10     1155.53     1098.28    162.59 o 
 -21   1  11      624.95      572.64     68.23 o 
 -20   1  11      162.47       77.28     55.00 o 
 -19   1  11      511.95      775.50     67.95 o 
 -18   1  11      256.04      217.80     36.38 o 
 -17   1  11     1119.45     1379.94     45.01 o 
 -16   1  11      298.75      210.16     38.49 o 
 -15   1  11     7056.21     8377.08    156.17 o 
 -14   1  11       54.25       41.40     29.08 o 
 -13   1  11     5234.60     6330.37    160.64 o 
 -12   1  11      273.91      309.44     42.81 o 
 -11   1  11    13659.37    13989.46    235.27 o 
 -10   1  11      286.70      208.07     44.86 o 
  -9   1  11    12330.29     9846.38   1617.48 o 
  -8   1  11     3346.66     3359.62     54.29 o 
  -7   1  11     5431.07     5563.69    123.83 o 
  -6   1  11     5657.97     5332.94    115.07 o 
  -5   1  11    33585.89    33757.38    356.17 o 
  -4   1  11    11331.52    11429.87    169.40 o 
  -3   1  11    51448.88    49838.68    975.82 o 
  -2   1  11    20249.41    18769.01    383.69 o 
  -1   1  11    11706.75    10726.55    194.19 o 
   0   1  11    30504.44    29376.58   1894.32 o 
   1   1  11    12363.08    12945.51    251.24 o 
   2   1  11    41514.36    43374.80    371.38 o 
   3   1  11     6131.82     6354.28    139.88 o 
   4   1  11    17498.56    18691.21    212.22 o 
   5   1  11    12363.72    13151.47    179.35 o 
   6   1  11    25065.63    27359.56    241.44 o 
   7   1  11     2451.27     2664.38     44.10 o 
   8   1  11    14655.52    16082.86    173.96 o 
   9   1  11       16.29       12.94     19.00 o 
  10   1  11     9086.21     9264.08   1321.79 o 
  11   1  11      110.20      199.48     41.68 o 
  12   1  11     5416.86     6445.77    274.77 o 
  13   1  11      233.81       84.46     63.33 o 
  14   1  11     1464.04     1416.59    286.83 o 
  15   1  11       27.33      166.78     63.62 o 
 -20   2  11     1016.99      469.00    107.50 o 
 -19   2  11      216.31      -86.80     86.80 o 
 -18   2  11     1695.79     1425.77    114.63 o 
 -17   2  11      371.01      -54.33     54.92 o 
 -16   2  11     1594.07      824.87     79.77 o 
 -15   2  11        4.25      -43.69     43.69 o 
 -14   2  11     4482.07     5038.53    193.52 o 
 -13   2  11       98.95      -44.58     44.58 o 
 -12   2  11     1315.28     1513.24     65.29 o 
 -11   2  11      375.81      294.99     44.29 o 
 -10   2  11    13026.32    13479.97    433.57 o 
  -9   2  11        8.01        2.27     17.43 o 
  -8   2  11    24294.13    23630.18    258.26 o 
  -7   2  11      534.02      434.73     26.62 o 
  -6   2  11    15063.50    14688.93    257.96 o 
  -5   2  11     1079.87      936.32     29.77 o 
  -4   2  11    11169.28    10769.26    318.89 o 
  -3   2  11     2638.04     2743.87    106.79 o 
  -2   2  11    30928.20    31053.75   1605.78 o 
  -1   2  11    12357.70    12235.54    559.04 o 
   0   2  11    24448.15    23425.03    459.55 o 
   1   2  11     8003.54     7864.11    208.43 o 
   2   2  11    18651.48    19115.32    926.53 o 
   3   2  11    15489.83    15490.10    374.75 o 
   4   2  11     2158.29     2289.92    101.84 o 
   5   2  11     9231.76     9718.24    213.58 o 
   6   2  11      279.20      294.01     47.54 o 
   7   2  11     7193.56     7986.33    190.73 o 
   8   2  11      356.47      255.87     57.66 o 
   9   2  11     3568.66     3679.66    325.74 o 
  10   2  11      102.46       16.59     30.11 o 
  11   2  11     2879.96     2559.66     96.81 o 
  12   2  11      241.15      -51.67     56.69 o 
  13   2  11     2000.35      616.05    119.96 o 
  14   2  11       19.07        9.15     82.07 o 
  15   2  11      489.54       82.97     96.85 o 
 -20   3  11      229.49      194.86     88.28 o 
 -19   3  11      263.04      208.45     89.17 o 
 -18   3  11      197.28      125.18     83.26 o 
 -17   3  11      507.12      419.01     54.04 o 
 -16   3  11       13.72       86.80     49.60 o 
 -15   3  11     1277.28     1473.75     67.35 o 
 -14   3  11      428.39      365.56     46.65 o 
 -13   3  11     2731.31     3066.97     99.93 o 
 -12   3  11      259.89      293.79     44.29 o 
 -11   3  11     2996.53     3162.18     92.86 o 
 -10   3  11       10.38       19.52     19.12 o 
  -9   3  11     1627.40     1563.07    218.70 o 
  -8   3  11     2364.85     2221.67     54.24 o 
  -7   3  11     1168.63     1257.40     34.88 o 
  -6   3  11     3827.07     3356.11     77.30 o 
  -5   3  11     6624.08     6326.50    174.08 o 
  -4   3  11    15789.41    16250.15    543.97 o 
  -3   3  11     8459.42     8636.33    378.11 o 
  -2   3  11     3726.20     3440.31     84.36 o 
  -1   3  11      226.00      220.45     47.83 o 
   0   3  11     1833.98     1673.10    223.03 o 
   1   3  11       33.27       10.91     58.60 o 
   2   3  11    10503.39    10937.33    238.23 o 
   3   3  11     4809.06     5381.96    210.24 o 
   4   3  11     1982.08     2108.14    116.90 o 
   5   3  11     3564.56     3813.58    152.50 o 
   6   3  11     2397.97     2577.55    184.31 o 
   7   3  11     2781.62     3094.56     66.36 o 
   8   3  11      381.55      425.03    176.33 o 
   9   3  11       39.55       22.74     28.42 o 
  10   3  11     1421.86     1587.56    513.17 o 
  11   3  11       22.35       40.91     35.38 o 
  12   3  11      742.58      963.91    100.41 o 
  13   3  11      555.36      632.21     98.33 o 
  14   3  11      315.18      167.71     95.66 o 
 -20   4  11     1159.83      433.87    129.66 o 
 -19   4  11      380.60      -75.88    111.31 o 
 -18   4  11     2679.51     2914.68    132.70 o 
 -17   4  11      134.31       18.01     73.22 o 
 -15   4  11      135.77      146.73     48.42 o 
 -14   4  11     4084.43     4835.43    166.83 o 
 -13   4  11        5.78       34.84     43.69 o 
 -12   4  11     6344.61     7694.87    224.81 o 
 -11   4  11      347.77      390.35     48.13 o 
 -10   4  11    13910.22    13888.08    188.81 o 
  -9   4  11      381.72      356.22     63.10 o 
  -8   4  11    16836.56    17034.93    264.38 o 
  -7   4  11     4012.67     3966.79     86.55 o 
  -6   4  11    28881.09    28794.18    327.35 o 
  -5   4  11     4013.37     3627.44     83.29 o 
  -4   4  11     8865.96     8878.12    268.00 o 
  -3   4  11     1836.66     1902.43     46.61 o 
  -2   4  11    22923.73    22721.91   1101.40 o 
  -1   4  11     7634.50     7480.47    415.09 o 
   0   4  11    22976.82    22299.29    315.83 o 
   1   4  11    16465.17    16651.71    664.28 o 
   2   4  11    15668.79    15514.10    359.31 o 
   3   4  11    17048.31    18379.38    406.00 o 
   4   4  11     3357.93     3291.60     72.98 o 
   5   4  11    15394.75    16374.19    541.11 o 
   6   4  11     1243.05     1387.30     68.68 o 
   7   4  11     9661.64     9873.36    188.56 o 
   8   4  11      502.74      518.74    109.81 o 
   9   4  11     6463.76     7170.57    124.32 o 
  10   4  11      426.11      199.90     72.73 o 
  11   4  11     6089.04     6339.20    240.94 o 
  12   4  11        0.06      -33.95     73.21 o 
  13   4  11     2772.61     2423.52    149.25 o 
  14   4  11      184.66      112.78     90.05 o 
 -19   5  11      369.55      305.89     98.91 o 
 -18   5  11        6.63      -79.71     81.78 o 
 -17   5  11      646.90      397.77     90.07 o 
 -16   5  11      416.45      245.08     91.83 o 
 -15   5  11      439.05      500.79     59.35 o 
 -14   5  11       77.32      169.17     46.94 o 
 -13   5  11      596.27      734.13     57.29 o 
 -12   5  11       83.80       49.01     40.45 o 
 -11   5  11     1291.77     1297.17     62.63 o 
 -10   5  11      164.36      107.23     63.25 o 
  -9   5  11      779.46      614.07    193.10 o 
  -8   5  11      244.67      136.10     74.89 o 
  -7   5  11     3664.80     3811.95     80.55 o 
  -6   5  11     4577.68     4585.43     95.98 o 
  -5   5  11     1545.97     1757.50     43.14 o 
  -4   5  11      640.90      627.59     51.68 o 
  -3   5  11     2281.55     2583.00     59.05 o 
  -2   5  11     2577.65     2545.23     60.27 o 
  -1   5  11      176.32      150.11     58.46 o 
   0   5  11      434.25      321.69    140.86 o 
   1   5  11     4367.76     4572.31    194.31 o 
   2   5  11       41.64        6.09     26.82 o 
   3   5  11      439.90      482.70    134.65 o 
   4   5  11      181.97      161.77     32.77 o 
   5   5  11      102.46      148.95     32.02 o 
   6   5  11      714.50      742.15     72.21 o 
   7   5  11        4.30       20.81     31.94 o 
   8   5  11     3457.63     3668.57     82.80 o 
   9   5  11       37.36       15.90     41.46 o 
  10   5  11      489.48      465.48    218.65 o 
  11   5  11       96.77      200.90     54.58 o 
  12   5  11       69.59      110.71     85.62 o 
  13   5  11      209.71      197.81     95.36 o 
 -18   6  11      972.23      386.00    114.59 o 
 -16   6  11     2549.52      784.34    145.99 o 
 -15   6  11      109.44       -5.31     81.78 o 
 -14   6  11     4607.06     5384.81    151.46 o 
 -13   6  11      315.98      234.44     51.67 o 
 -12   6  11     3159.92     3663.21     99.93 o 
 -11   6  11       75.06       67.61     42.81 o 
 -10   6  11     5237.88     5413.27    183.81 o 
  -9   6  11      208.30      213.12     26.26 o 
  -8   6  11     6843.52     7049.30    125.27 o 
  -7   6  11     1818.68     1808.89     38.08 o 
  -6   6  11     6419.97     6500.51    208.86 o 
  -5   6  11     3967.08     3882.10     94.97 o 
  -4   6  11     4503.15     4532.67    104.65 o 
  -3   6  11     1890.02     1912.30    103.14 o 
  -2   6  11      878.79      782.42     35.46 o 
  -1   6  11     5415.78     5754.04    477.18 o 
   0   6  11     2115.37     2248.65    157.24 o 
   1   6  11     7371.23     7877.12    170.67 o 
   2   6  11     1103.77     1069.10     86.11 o 
   3   6  11     3751.01     4094.34     90.81 o 
   4   6  11     2842.35     3011.89     62.23 o 
   5   6  11     2410.46     2699.60     60.43 o 
   6   6  11      803.86      890.28     46.04 o 
   7   6  11     2993.25     3194.89     88.69 o 
   8   6  11       86.39       55.42     51.96 o 
   9   6  11     2444.23     2698.97     77.83 o 
  10   6  11      289.15      214.92     50.77 o 
  11   6  11     1589.02     1964.65    149.33 o 
  12   6  11      146.88       77.06     84.44 o 
 -17   7  11     2255.71     2179.15    125.58 o 
 -16   7  11      457.89      100.98    104.23 o 
 -15   7  11     2654.34     3039.05    137.43 o 
 -14   7  11      910.69      902.24     93.62 o 
 -13   7  11     5950.81     6546.19    160.72 o 
 -12   7  11       19.64      -44.87     44.87 o 
 -11   7  11     4927.53     5210.52    158.00 o 
 -10   7  11     1511.96     1298.58    198.43 o 
  -9   7  11     5373.89     5967.24    180.10 o 
  -8   7  11       37.30      -24.38     47.15 o 
  -7   7  11     8821.87     9101.08    187.47 o 
  -6   7  11       47.97      102.79     51.22 o 
  -5   7  11     8193.25     8276.59    281.04 o 
  -4   7  11      417.89      499.61     62.45 o 
  -3   7  11     8333.08     8634.88    163.17 o 
  -2   7  11     1882.61     1726.47     48.58 o 
  -1   7  11     7218.35     6778.20    279.57 o 
   0   7  11     5125.21     4975.84    157.61 o 
   1   7  11     7931.20     8467.91    165.66 o 
   2   7  11     2887.30     3048.67    140.28 o 
   3   7  11     1983.67     2017.62     56.91 o 
   4   7  11     1339.77     1365.91     50.36 o 
   5   7  11      544.08      398.88     39.71 o 
   6   7  11     5634.04     6298.82    132.10 o 
   7   7  11      167.08      198.99     37.15 o 
   8   7  11     5274.39     5716.87    599.74 o 
   9   7  11      191.65      148.17     76.84 o 
  10   7  11     1671.29     1785.32    487.09 o 
  11   7  11       42.89      151.73     59.48 o 
 -15   8  11       39.27      136.10     94.18 o 
 -14   8  11      556.19      498.44     89.47 o 
 -13   8  11        0.07       75.58     70.85 o 
 -12   8  11      207.78      205.79     77.06 o 
 -11   8  11       11.87       77.94     67.61 o 
 -10   8  11        2.58       38.16     26.20 o 
  -9   8  11      579.66      592.63     38.76 o 
  -8   8  11      130.61      127.82     28.11 o 
  -7   8  11      384.57      368.80     28.92 o 
  -6   8  11      177.16      195.75     45.17 o 
  -5   8  11       93.40       74.14     29.38 o 
  -4   8  11        3.37        0.77     32.18 o 
  -3   8  11     1902.00     1688.31    220.29 o 
  -2   8  11      286.73      321.15     34.17 o 
  -1   8  11     1749.75     1719.28     65.89 o 
   0   8  11      689.20      654.15     41.48 o 
   1   8  11       13.34       54.23     52.84 o 
   2   8  11      474.93      442.20     73.53 o 
   3   8  11       28.52       14.99     44.28 o 
   4   8  11        1.70       89.58     33.09 o 
   5   8  11        7.42       -6.71     31.89 o 
   6   8  11        5.64      -14.18     52.18 o 
   7   8  11        1.00       25.24     56.39 o 
   8   8  11       79.85        1.98     49.46 o 
   9   8  11       17.59       79.51     53.02 o 
  10   8  11        5.11       -2.12     51.98 o 
 -13   9  11     3334.27     3285.36    147.51 o 
 -12   9  11        7.61       31.29     72.92 o 
 -11   9  11     4104.57     4043.00    144.90 o 
 -10   9  11      832.98      642.62    154.18 o 
  -9   9  11     5670.16     5754.37     94.87 o 
  -8   9  11      351.70      181.80    118.96 o 
  -7   9  11     5753.09     5751.63    106.44 o 
  -6   9  11      505.52      353.23     37.04 o 
  -5   9  11     3475.14     3135.71     87.99 o 
  -4   9  11     1993.92     2129.25    180.39 o 
  -3   9  11      766.67      758.96     39.88 o 
  -2   9  11     4737.76     5074.94    166.71 o 
  -1   9  11     1165.96     1101.21     44.69 o 
   0   9  11     2174.08     2270.63     55.32 o 
   1   9  11     1175.96     1070.61    187.56 o 
   2   9  11      593.22      675.40     89.62 o 
   3   9  11      594.32      550.90     62.72 o 
   4   9  11     1026.92     1047.00     73.28 o 
   5   9  11      196.29       93.89     77.65 o 
   6   9  11     1660.73     1713.51    140.91 o 
   7   9  11       84.83       91.52     90.05 o 
   8   9  11     1469.38     1464.22    321.04 o 
 -11  10  11       15.02       87.98     81.19 o 
 -10  10  11     1743.02     1792.29    244.27 o 
  -9  10  11       85.32      156.71     47.55 o 
  -8  10  11     2552.93     2729.93     99.72 o 
  -7  10  11      866.37      924.01     74.19 o 
  -6  10  11     1305.64     1345.90     71.47 o 
  -5  10  11      637.58      525.19     77.22 o 
  -4  10  11     1170.86     1162.62     67.01 o 
  -3  10  11       93.91      162.62     50.73 o 
  -2  10  11      958.86     1044.47     80.92 o 
  -1  10  11      241.10      176.26     70.86 o 
   0  10  11      803.37      740.26     66.57 o 
   1  10  11      478.94      375.18     60.66 o 
   2  10  11      215.74      199.32     58.29 o 
   3  10  11      838.62      930.15     73.57 o 
   4  10  11       53.82      117.30     56.76 o 
   5  10  11      488.24      499.57    155.46 o 
  -6  11  11       37.07       81.04     55.95 o 
  -5  11  11      559.57      500.99    122.69 o 
  -4  11  11       46.13       -2.58     74.25 o 
  -3  11  11      311.67      303.56    125.78 o 
  -2  11  11      171.72       20.27     66.28 o 
  -1  11  11      455.55      349.21    105.86 o 
   0  11  11      287.92      183.11     70.57 o 
 -21   0  12      813.73      259.28     98.04 o 
 -20   0  12      807.95      126.99    100.11 o 
 -19   0  12     1077.81      748.72    108.69 o 
 -18   0  12     1318.28      833.29    106.93 o 
 -17   0  12      197.05      -51.67     51.67 o 
 -15   0  12      116.09       88.57     45.76 o 
 -14   0  12    13938.81    16266.23    308.63 o 
 -13   0  12     2010.56     1728.32     75.95 o 
 -12   0  12     5756.75     6574.29    224.50 o 
 -11   0  12       64.23       14.47     34.84 o 
 -10   0  12     6150.80     5970.21    206.85 o 
  -9   0  12     5166.92     4608.16    102.28 o 
  -8   0  12     4437.60     4113.44     96.67 o 
  -7   0  12     6077.37     5814.86    149.58 o 
  -6   0  12    39057.23    36577.21    543.88 o 
  -5   0  12       86.58       83.01     49.30 o 
  -4   0  12    35792.78    32320.59   1148.51 o 
  -3   0  12     1940.52     1728.45     69.33 o 
  -2   0  12     6192.04     5873.87    243.81 o 
  -1   0  12     7643.43     7135.32    260.68 o 
   0   0  12    18872.38    19570.17    439.59 o 
   1   0  12    17697.34    19124.96    441.74 o 
   2   0  12    13844.15    13063.68    298.87 o 
   3   0  12     8275.04     9178.11    495.21 o 
   4   0  12    16859.44    16812.07    271.88 o 
   5   0  12     4729.14     5070.59    107.79 o 
   6   0  12    16941.54    17937.38    267.30 o 
   7   0  12    10875.65    10757.83    204.06 o 
   8   0  12     1097.41     1099.55    252.06 o 
   9   0  12     6874.48     8155.52    209.42 o 
  10   0  12      464.95      237.07     91.03 o 
  11   0  12     5403.01     5135.65    282.03 o 
  12   0  12     1366.12      339.11    112.25 o 
  14   0  12      318.51      -87.99     87.99 o 
 -20   1  12      187.53      162.69     99.94 o 
 -19   1  12      533.77      678.50     71.46 o 
 -18   1  12       61.80       65.72     80.15 o 
 -17   1  12     1490.04     1392.39    116.99 o 
 -16   1  12       67.06       26.64     35.49 o 
 -15   1  12     1461.40     1777.96     49.81 o 
 -14   1  12      453.24      540.87     36.72 o 
 -13   1  12     1134.92     1334.58     84.34 o 
 -12   1  12       57.72      102.92     31.59 o 
 -11   1  12     2166.93     2459.25     55.10 o 
 -10   1  12       63.62       84.93     23.95 o 
  -9   1  12      583.72      507.61    106.11 o 
  -8   1  12      131.22       82.96     29.84 o 
  -7   1  12      157.84      194.00     14.86 o 
  -6   1  12       87.46       89.29     13.65 o 
  -5   1  12     3656.37     4008.19     64.09 o 
  -4   1  12       15.27       53.93     12.78 o 
  -3   1  12      367.34      375.50     39.60 o 
  -2   1  12      289.16      205.38     29.11 o 
  -1   1  12     1276.42     1225.50     80.06 o 
   0   1  12      318.50      171.25     55.88 o 
   1   1  12     1915.86     1766.25     94.31 o 
   2   1  12      676.88      484.62     57.55 o 
   3   1  12     1279.97     1119.50     63.07 o 
   4   1  12      466.93      477.72     38.08 o 
   5   1  12     3805.78     3574.90     57.46 o 
   6   1  12      895.16     1048.61     73.71 o 
   7   1  12      953.33      881.93     32.70 o 
   8   1  12      434.37      328.68     86.01 o 
   9   1  12     1325.14     1053.83    185.11 o 
  10   1  12     1231.60     1224.08    294.57 o 
  11   1  12      390.99      319.86     28.74 o 
  12   1  12     1341.04     1129.46    193.33 o 
  13   1  12      293.02      168.45     94.78 o 
  14   1  12      263.11      243.33    194.42 o 
 -20   2  12      141.69      -85.03     85.03 o 
 -19   2  12      544.03      296.76    100.10 o 
 -18   2  12      210.16      -76.17     76.17 o 
 -17   2  12       50.86      -47.24     47.24 o 
 -16   2  12      657.36      -65.56     65.56 o 
 -15   2  12      389.08      375.00     52.85 o 
 -14   2  12     4021.51     4892.51    177.79 o 
 -13   2  12      672.75      444.76     55.82 o 
 -12   2  12     5523.94     6619.66    221.79 o 
 -11   2  12      610.58      264.31     48.14 o 
 -10   2  12     2735.43     2619.06     49.66 o 
  -9   2  12      463.60      281.38     24.57 o 
  -8   2  12     4980.23     5044.07     95.40 o 
  -7   2  12     1370.56     1259.53     36.36 o 
  -6   2  12    19215.04    18905.26    275.12 o 
  -5   2  12      816.70      789.73     45.93 o 
  -4   2  12    32786.33    32132.71    390.91 o 
  -3   2  12     1182.26     1309.11    147.14 o 
  -2   2  12    14995.50    14277.41    250.71 o 
  -1   2  12     9749.69     9033.47    441.86 o 
   0   2  12     6902.22     7067.81    448.80 o 
   1   2  12     6682.21     7086.22    525.62 o 
   2   2  12    18875.28    18760.75    298.52 o 
   3   2  12    15963.99    16966.15    295.91 o 
   4   2  12    14304.81    14104.77    490.23 o 
   5   2  12     7712.08     7848.37    913.58 o 
   6   2  12     7108.48     7974.31    186.62 o 
   7   2  12     5395.54     5098.45    221.60 o 
   8   2  12      524.82      266.28    102.05 o 
   9   2  12    12000.22    12958.07    335.62 o 
  10   2  12      101.41       93.83     31.15 o 
  11   2  12     4339.79     4217.28    117.12 o 
  12   2  12      971.07      122.27     98.94 o 
  13   2  12      780.85     -100.41    100.41 o 
  14   2  12      134.81      -53.44     92.70 o 
 -20   3  12      629.02      693.94    103.65 o 
 -19   3  12     1400.48     1752.83    117.27 o 
 -18   3  12      333.33      284.63     84.15 o 
 -17   3  12     2790.26     2797.64    104.63 o 
 -16   3  12       56.39       48.42     49.60 o 
 -15   3  12     1867.58     2495.03     78.30 o 
 -14   3  12      397.52      307.68     45.18 o 
 -13   3  12     2010.62     2642.86     77.13 o 
 -12   3  12     2979.43     3050.32     87.52 o 
 -11   3  12     6326.27     7065.07    237.30 o 
 -10   3  12     1880.28     1719.40     35.37 o 
  -9   3  12    14646.04    14607.15    281.72 o 
  -8   3  12      176.82      164.17     82.12 o 
  -7   3  12    28733.08    28130.55    356.82 o 
  -6   3  12      437.75      335.13     29.68 o 
  -5   3  12    18715.25    19131.58    282.01 o 
  -4   3  12      258.44      413.51    137.01 o 
  -3   3  12    21765.60    21421.86    293.27 o 
  -2   3  12      535.63      432.05    114.14 o 
  -1   3  12    27223.06    26227.62    743.26 o 
   0   3  12     3011.52     3003.45    123.65 o 
   1   3  12    32486.20    30544.67    532.98 o 
   2   3  12    14961.84    14776.99    258.78 o 
   3   3  12    13689.26    13833.81    573.53 o 
   4   3  12    18650.03    19667.41    277.50 o 
   5   3  12     7309.92     7088.86    174.76 o 
   6   3  12    11220.02    12762.09    216.02 o 
   7   3  12     2821.56     3052.92    118.11 o 
   8   3  12     4327.36     4937.84    150.88 o 
   9   3  12      879.54      663.23    262.88 o 
  10   3  12     5636.63     5101.74   1084.54 o 
  11   3  12      162.50      146.04     67.31 o 
  12   3  12     4187.59     5087.54    171.23 o 
  13   3  12       52.65      170.05     88.57 o 
  14   3  12     1526.45      834.20    132.63 o 
 -19   4  12      296.43       33.95     92.12 o 
 -18   4  12       22.50      -82.07     82.07 o 
 -17   4  12        4.62      -23.62     72.33 o 
 -16   4  12       64.19      -20.37     51.37 o 
 -15   4  12        4.10       68.79     45.17 o 
 -14   4  12       35.12      -30.41     39.26 o 
 -13   4  12        0.71       27.16     41.63 o 
 -12   4  12      514.76      599.45     50.79 o 
 -11   4  12       39.76       20.67     38.67 o 
 -10   4  12     1240.05     1152.40    136.21 o 
  -9   4  12     3520.48     3729.28     67.11 o 
  -8   4  12      132.36       98.21     22.30 o 
  -7   4  12    10565.40    10054.80    190.55 o 
  -6   4  12      115.01      150.66     50.78 o 
  -5   4  12     3319.10     3267.41    185.78 o 
  -4   4  12      566.19      610.19     29.01 o 
  -3   4  12     1901.85     2114.76    215.18 o 
  -2   4  12     2020.11     2072.25     59.86 o 
  -1   4  12      898.61      778.57    171.18 o 
   0   4  12      423.99      391.77    123.29 o 
   1   4  12     1305.72     1078.36     52.29 o 
   2   4  12     1915.58     2030.86    165.36 o 
   3   4  12     2174.66     2194.67     65.18 o 
   4   4  12      121.39       94.45     46.65 o 
   5   4  12      199.93      186.63     32.71 o 
   6   4  12     1119.86     1066.55    178.27 o 
   7   4  12     1188.39      863.78    106.05 o 
   8   4  12       54.69      -26.54     26.99 o 
   9   4  12        0.07       30.28     28.74 o 
  10   4  12      110.27       33.65     52.99 o 
  11   4  12      163.30       32.64     70.71 o 
  12   4  12      347.42      -50.79     90.35 o 
  13   4  12        0.40        0.89     82.96 o 
 -19   5  12     1440.81     1708.21    129.67 o 
 -18   5  12     1167.67     1177.89    104.56 o 
 -17   5  12     2511.65     2679.82    119.10 o 
 -16   5  12     1024.06      633.23    108.98 o 
 -15   5  12     4405.87     4968.71    142.87 o 
 -14   5  12      443.69      368.21     52.56 o 
 -13   5  12     7401.07     7927.27    197.30 o 
 -12   5  12       72.55       97.13     42.51 o 
 -11   5  12     8716.34     9017.51    220.31 o 
 -10   5  12      744.40      621.67    169.64 o 
  -9   5  12    23473.87    25052.04   1237.45 o 
  -8   5  12     1379.90     1246.50    260.30 o 
  -7   5  12    11884.82    11543.93    196.30 o 
  -6   5  12     4778.34     4628.62    251.18 o 
  -5   5  12    11496.01    11665.52    261.52 o 
  -4   5  12     4265.25     4362.79    109.00 o 
  -3   5  12    11238.25    11639.17    477.68 o 
  -2   5  12     3942.95     3740.61     85.08 o 
  -1   5  12     8840.84     8542.45    271.51 o 
   0   5  12    10794.19    11054.25    234.36 o 
   1   5  12     6936.13     7117.92    180.15 o 
   2   5  12     9310.63     9059.49    184.45 o 
   3   5  12     4137.61     4679.74    142.72 o 
   4   5  12     3505.87     3663.50     76.42 o 
   5   5  12     1910.94     2225.51     56.11 o 
   6   5  12     5920.13     6803.22    286.74 o 
   7   5  12      487.86      566.19     41.13 o 
   8   5  12     2519.33     3059.22     66.03 o 
   9   5  12     1822.58     1887.31    426.56 o 
  10   5  12     2310.85     2709.35    649.05 o 
  11   5  12      569.71      618.61    106.89 o 
  12   5  12     1655.07     2027.72    128.80 o 
  13   5  12      110.05       12.40     91.52 o 
 -18   6  12     1558.99      682.37    124.95 o 
 -17   6  12      597.69       90.95    100.40 o 
 -15   6  12     1095.78     1360.41    106.62 o 
 -14   6  12     2671.70     3130.91     81.87 o 
 -13   6  12       30.49      166.51     46.35 o 
 -12   6  12     4291.75     4340.06    151.45 o 
 -11   6  12       48.31       88.57     43.40 o 
 -10   6  12     6068.84     6313.53    109.22 o 
  -9   6  12      190.49      101.39     31.82 o 
  -8   6  12     5576.15     5830.92    131.06 o 
  -7   6  12     1382.67     1256.56     92.11 o 
  -6   6  12     6544.19     6755.62    260.84 o 
  -5   6  12      677.63      694.60     34.25 o 
  -4   6  12     8085.64     7499.21    166.42 o 
  -3   6  12      155.63      131.08     40.89 o 
  -2   6  12    11785.22    11866.82    200.02 o 
  -1   6  12     2260.40     2482.31    186.21 o 
   0   6  12     7593.87     8203.82    270.32 o 
   1   6  12       64.29      102.10     29.95 o 
   2   6  12     3264.34     3256.60     87.68 o 
   3   6  12      152.96      161.50     33.48 o 
   4   6  12     1357.36     1513.53     63.66 o 
   5   6  12      942.23     1065.36     67.34 o 
   6   6  12     3264.54     3596.26     70.25 o 
   7   6  12     1605.31     1718.53    144.02 o 
   8   6  12      808.56      674.78    114.50 o 
   9   6  12      809.21      687.09    130.63 o 
  10   6  12      164.39       24.65     60.99 o 
  11   6  12      338.34      162.44     65.03 o 
  12   6  12       27.79      117.79     88.57 o 
 -16   7  12      264.03       89.76    102.75 o 
 -15   7  12      298.03      122.83     95.07 o 
 -14   7  12      723.94      627.24     89.77 o 
 -13   7  12     1761.48     1756.70    104.29 o 
 -12   7  12        7.77       38.38     43.10 o 
 -11   7  12      878.21      801.54     59.95 o 
 -10   7  12      103.80       79.14     51.70 o 
  -9   7  12     4445.37     4306.94    163.83 o 
  -8   7  12      140.56       20.65     59.02 o 
  -7   7  12     4027.90     4023.66    170.21 o 
  -6   7  12      197.29      143.91     30.61 o 
  -5   7  12     3961.72     4089.68     73.37 o 
  -4   7  12       78.91       52.20     29.50 o 
  -3   7  12     4509.18     4898.81    138.18 o 
  -2   7  12     1417.40     1391.50    190.70 o 
  -1   7  12     5332.55     5009.78    130.32 o 
   0   7  12     1589.24     1517.28    151.57 o 
   1   7  12     2494.77     2472.96    149.41 o 
   2   7  12      890.58      799.55    212.06 o 
   3   7  12     1511.93     1488.33    105.91 o 
   4   7  12      754.83      803.15    145.89 o 
   5   7  12      267.05      258.07     36.77 o 
   6   7  12      928.28     1039.57     48.21 o 
   7   7  12      314.35      454.14     71.01 o 
   8   7  12      997.51      950.01    365.08 o 
   9   7  12      230.21       49.05    150.45 o 
  10   7  12      325.29      239.27    170.76 o 
 -15   8  12     1120.44     1045.53    121.39 o 
 -14   8  12     2292.98     2770.80    127.95 o 
 -13   8  12      763.95      845.77     96.57 o 
 -12   8  12     6534.20     7092.40    170.80 o 
 -11   8  12      363.89      481.28     78.84 o 
 -10   8  12    11403.94    12444.10    244.05 o 
  -9   8  12      247.59      285.44     30.00 o 
  -8   8  12    11267.25    12131.49    267.79 o 
  -7   8  12     1028.54      897.76     46.26 o 
  -6   8  12     9391.86     9416.45    141.56 o 
  -5   8  12       17.95       53.50     31.31 o 
  -4   8  12    11813.22    11621.18    248.31 o 
  -3   8  12     1190.17     1077.44     73.11 o 
  -2   8  12    10214.39    10690.55    157.50 o 
  -1   8  12     3178.80     3184.91    115.60 o 
   0   8  12     7096.94     7688.23    136.96 o 
   1   8  12     1109.98     1180.48     79.01 o 
   2   8  12     2902.84     3189.88     64.87 o 
   3   8  12     1858.30     1869.39     55.86 o 
   4   8  12     1534.98     1641.70     74.43 o 
   5   8  12     3136.35     3362.65    197.77 o 
   6   8  12      748.88      950.93     72.18 o 
   7   8  12     2910.79     3482.22    106.13 o 
   8   8  12      428.11      367.13     61.48 o 
   9   8  12     1372.57     1605.64    135.73 o 
 -13   9  12       24.55       -6.79     77.35 o 
 -12   9  12      170.41      -75.29     85.62 o 
 -11   9  12       67.45      -10.92     75.58 o 
 -10   9  12      149.30       12.64     46.22 o 
  -9   9  12      492.07      296.09     89.00 o 
  -8   9  12      131.86       33.93     48.71 o 
  -7   9  12      806.77      774.48     64.63 o 
  -6   9  12      142.71       91.11     95.66 o 
  -5   9  12      248.72      349.96    143.79 o 
  -4   9  12       23.06      -23.80     57.42 o 
  -3   9  12      894.08      908.30     41.04 o 
  -2   9  12      250.51      169.35     32.73 o 
  -1   9  12      859.67      915.43    137.62 o 
   0   9  12      541.92      366.95     56.97 o 
   1   9  12      791.17      815.91    307.13 o 
   2   9  12      368.72      342.72    136.86 o 
   3   9  12      287.55      211.92     56.25 o 
   4   9  12      391.94      186.72     63.74 o 
   5   9  12       14.98       74.35     55.28 o 
   6   9  12      214.09       58.86     62.74 o 
   7   9  12        2.32       95.09     62.59 o 
 -10  10  12     3192.42     3536.67     86.37 o 
  -9  10  12      128.26      217.36     49.63 o 
  -8  10  12     3894.44     4142.35    106.16 o 
  -7  10  12        0.82       42.40     43.43 o 
  -6  10  12     2039.20     2248.13    164.43 o 
  -5  10  12      209.57      133.86     51.76 o 
  -4  10  12     1409.44     1353.82     72.09 o 
  -3  10  12      723.46      528.86    157.55 o 
  -2  10  12     1715.92     1546.29    198.08 o 
  -1  10  12      211.90      202.90     52.50 o 
   0  10  12     1881.95     2063.14     84.83 o 
   1  10  12      178.46      188.54     58.06 o 
   2  10  12      760.83      744.01     71.56 o 
   3  10  12      138.75      235.64     59.77 o 
   4  10  12      235.48      222.14     67.32 o 
 -20   1  13     1363.46     1826.83    233.05 o 
 -19   1  13      107.33      178.61    134.92 o 
 -18   1  13     1513.34     1838.11     74.36 o 
 -17   1  13      764.40      984.44     60.25 o 
 -16   1  13      915.22     1027.97     60.55 o 
 -15   1  13     3015.26     4512.55    180.34 o 
 -14   1  13     3796.75     4077.67     78.32 o 
 -13   1  13     8546.34     9908.89    177.43 o 
 -12   1  13     4296.87     4553.51     97.21 o 
 -11   1  13     3301.24     3997.99     83.96 o 
 -10   1  13       43.99       55.29     19.62 o 
  -9   1  13     1763.99     1847.73     85.20 o 
  -8   1  13      145.27      155.77     26.16 o 
  -7   1  13    21463.22    21348.01    313.36 o 
  -6   1  13     1333.00     1624.77     28.04 o 
  -5   1  13    23044.79    22986.65    215.26 o 
  -4   1  13     1443.68     1637.41     25.99 o 
  -3   1  13    21454.62    20932.32    390.19 o 
  -2   1  13     2383.26     2435.61     57.03 o 
  -1   1  13    13293.73    13462.50    439.53 o 
   0   1  13     1887.80     1630.03    216.82 o 
   1   1  13     8381.19     7885.64    197.59 o 
   2   1  13     8231.90     8631.67    147.32 o 
   3   1  13    12102.41    12196.23    184.52 o 
   4   1  13     2841.51     2915.26     48.55 o 
   5   1  13    16198.98    16599.04    178.40 o 
   6   1  13     3033.28     3175.98     49.53 o 
   7   1  13     2051.04     2194.12     39.96 o 
   8   1  13     6949.09     7684.48    129.72 o 
   9   1  13     1619.46     1494.13    223.01 o 
  10   1  13     7128.17     7340.87    664.17 o 
  11   1  13      844.62     1054.52     50.30 o 
  12   1  13     2092.78     1915.79    181.72 o 
  13   1  13     1006.40      729.69    205.41 o 
  14   1  13     1800.34      461.04    171.35 o 
 -20   2  13      821.72      355.56    106.02 o 
 -19   2  13      596.82      260.15    100.69 o 
 -18   2  13     1247.34      718.06    105.45 o 
 -17   2  13      437.45       49.31     56.10 o 
 -16   2  13     1358.21      378.11     77.10 o 
 -15   2  13       32.72      -15.94     45.46 o 
 -14   2  13     2680.91     2297.77     78.34 o 
 -13   2  13      935.45      627.64     59.66 o 
 -12   2  13     2361.69     2584.37     87.20 o 
 -11   2  13      906.30      699.43     55.53 o 
 -10   2  13     6508.93     6356.54    155.49 o 
  -9   2  13      652.00      453.45     26.65 o 
  -8   2  13     7817.06     7817.74    194.27 o 
  -7   2  13       28.94       -9.96     20.12 o 
  -6   2  13     5261.66     5436.53    173.77 o 
  -5   2  13       38.11       23.59     22.29 o 
  -4   2  13     5585.64     5621.73    167.21 o 
  -3   2  13     1560.48     1624.17     40.88 o 
  -2   2  13    16128.97    16484.70    348.97 o 
  -1   2  13      192.76      106.15     72.63 o 
   0   2  13    11199.04    11174.29    230.59 o 
   1   2  13      291.46      157.02     45.77 o 
   2   2  13    11387.21    11484.54    220.27 o 
   3   2  13      290.69      310.77    105.85 o 
   4   2  13     5849.42     6207.24    171.57 o 
   5   2  13     4128.58     3978.92    214.81 o 
   6   2  13     4123.17     4333.10     89.83 o 
   7   2  13      928.54      662.15    264.94 o 
   8   2  13     1410.40     1250.31    180.46 o 
   9   2  13      899.38      678.68    197.21 o 
  10   2  13     3596.54     3077.23    151.93 o 
  11   2  13     3436.13     2700.24    248.79 o 
  12   2  13      594.72      -91.25     91.25 o 
  13   2  13     1284.73     1372.89    126.71 o 
 -20   3  13      391.67      310.32     98.62 o 
 -19   3  13       61.11      171.23     87.09 o 
 -18   3  13      514.43      328.65     87.40 o 
 -17   3  13       44.48       25.39     67.61 o 
 -16   3  13       28.62      -33.36     49.30 o 
 -15   3  13     1155.54     1699.60     68.23 o 
 -14   3  13     2469.82     2588.31     80.69 o 
 -13   3  13     1754.85     2428.54     73.87 o 
 -12   3  13     1080.66     1256.27     59.08 o 
 -11   3  13      156.52      307.05     41.63 o 
 -10   3  13      145.39       83.22     62.50 o 
  -9   3  13       56.29       82.47     47.09 o 
  -8   3  13       85.20       77.20     57.24 o 
  -7   3  13     3188.54     3062.16     62.60 o 
  -6   3  13      837.62      839.32     32.04 o 
  -5   3  13     5898.29     6232.61    398.85 o 
  -4   3  13      123.72      131.83     23.24 o 
  -3   3  13     4070.82     4323.87     90.36 o 
  -2   3  13        3.53       23.79     21.81 o 
  -1   3  13     1736.31     1628.77     52.46 o 
   0   3  13     4440.49     4378.25     83.33 o 
   1   3  13      233.12       92.09    201.22 o 
   2   3  13     9751.82    10238.85    216.91 o 
   3   3  13     6285.40     6420.19    170.48 o 
   4   3  13       66.76      -41.33     41.33 o 
   5   3  13     3133.24     3265.25     72.32 o 
   6   3  13      307.41      415.56     56.54 o 
   7   3  13       89.29       44.53     31.17 o 
   8   3  13     1435.60     1449.89    526.14 o 
   9   3  13      527.71      476.98    172.84 o 
  10   3  13     1834.31     1971.08    480.08 o 
  11   3  13      273.19      376.57     64.06 o 
  12   3  13      409.39      481.29     98.32 o 
  13   3  13      372.31      473.01    105.41 o 
 -19   4  13     1542.53     1358.54    135.00 o 
 -18   4  13     1902.02     1384.17    125.27 o 
 -17   4  13     1511.28     1007.63    106.35 o 
 -15   4  13     1415.04     1378.96     66.17 o 
 -14   4  13     3197.77     3581.91     93.43 o 
 -13   4  13     1984.61     2294.87     75.65 o 
 -12   4  13     7687.25     8528.66    219.00 o 
 -11   4  13     2100.79     2358.70     75.95 o 
 -10   4  13    12851.83    13143.09    406.71 o 
  -9   4  13     1199.98     1451.19     58.39 o 
  -8   4  13    17528.71    17501.06    206.22 o 
  -7   4  13      441.91      305.96     29.92 o 
  -6   4  13    20261.61    20723.12    280.79 o 
  -5   4  13       51.04       23.93     23.03 o 
  -4   4  13    11020.33    11361.14    206.00 o 
  -3   4  13       15.81       58.97     25.22 o 
  -2   4  13    12970.92    13026.34    220.67 o 
  -1   4  13      137.73      105.94     69.23 o 
   0   4  13    16518.23    16367.09    378.52 o 
   1   4  13     3444.01     3073.01    105.75 o 
   2   4  13    10101.05    10213.68    354.91 o 
   3   4  13     5411.15     5574.77    165.83 o 
   4   4  13     7521.95     8111.21    171.66 o 
   5   4  13     2839.71     3086.82    230.31 o 
   6   4  13     3013.58     3045.32     70.55 o 
   7   4  13     2776.32     2678.41    295.75 o 
   8   4  13      761.26      739.47    150.56 o 
   9   4  13     2031.62     1894.86    166.37 o 
  10   4  13     1975.31     1954.25    132.26 o 
  11   4  13     2282.78     2127.79     93.54 o 
  12   4  13      657.69      168.02     98.63 o 
  13   4  13     1659.73      996.12    141.21 o 
 -18   5  13       20.64      -86.20     86.20 o 
 -17   5  13      712.50      590.61     95.38 o 
 -16   5  13      240.87      182.46     87.39 o 
 -15   5  13      405.36      414.56     76.18 o 
 -14   5  13        4.07       53.73     42.51 o 
 -13   5  13     1550.29     1663.87     68.84 o 
 -12   5  13      353.41      446.45     48.72 o 
 -11   5  13     5127.77     6052.74    182.91 o 
 -10   5  13      385.81      416.15     83.26 o 
  -9   5  13     1863.13     1832.92    285.52 o 
  -8   5  13     1214.53     1184.22    269.41 o 
  -7   5  13     1086.50     1347.29    106.78 o 
  -6   5  13     1775.98     1819.05     73.29 o 
  -5   5  13      105.39      111.40     26.57 o 
  -4   5  13        0.52       10.05     23.77 o 
  -3   5  13     4318.12     4548.40    188.95 o 
  -2   5  13      506.46      573.80    127.28 o 
  -1   5  13     8494.62     8852.29    175.84 o 
   0   5  13      786.11      726.16    296.82 o 
   1   5  13      786.48      539.81    192.71 o 
   2   5  13     1514.16     1503.53    140.78 o 
   3   5  13       37.18       37.31     29.98 o 
   4   5  13       16.77       62.10     31.59 o 
   5   5  13      689.57      725.72     41.75 o 
   6   5  13      631.45      528.14     41.34 o 
   7   5  13     1609.25     1537.38     52.36 o 
   8   5  13      313.66      166.48    117.49 o 
   9   5  13      419.63      219.11    181.09 o 
  10   5  13       45.68      -15.78     44.56 o 
  11   5  13       55.87      100.51     56.08 o 
  12   5  13       31.99      152.63     88.57 o 
 -17   6  13      848.17       14.77    106.91 o 
 -16   6  13      622.80      -98.63     98.63 o 
 -15   6  13     1582.74     1832.46    104.87 o 
 -14   6  13     1301.62     1398.35     96.00 o 
 -13   6  13     1860.32     2101.04     73.57 o 
 -12   6  13     4575.85     4866.16    151.76 o 
 -11   6  13      742.63      822.18     55.52 o 
 -10   6  13     2482.35     2564.13     45.55 o 
  -9   6  13     1249.86     1302.98     52.78 o 
  -8   6  13     7310.47     7855.02    121.75 o 
  -7   6  13      209.91      191.62     28.05 o 
  -6   6  13     8766.81     9182.53    163.08 o 
  -5   6  13       68.06       64.74     28.19 o 
  -4   6  13    11634.24    11779.35    188.55 o 
  -3   6  13      104.15      119.44     29.02 o 
  -2   6  13     6735.11     6451.22    149.15 o 
  -1   6  13     2547.87     2364.43    219.64 o 
   0   6  13     7844.39     8023.20    205.11 o 
   1   6  13      970.52     1091.69     60.55 o 
   2   6  13     4505.18     4689.66    129.55 o 
   3   6  13     1284.33     1313.42    170.45 o 
   4   6  13     1474.75     1404.00     50.13 o 
   5   6  13     1727.24     2096.11    114.05 o 
   6   6  13     1394.19     1304.62     50.97 o 
   7   6  13     1829.29     2319.72    232.82 o 
   8   6  13     1336.80     1043.36    105.00 o 
   9   6  13     1598.63     1570.43    161.82 o 
  10   6  13      152.99      128.96     51.91 o 
  11   6  13     1112.32     1157.19    207.04 o 
 -16   7  13     1506.98     1369.74    123.77 o 
 -15   7  13     1729.50     1988.51    124.67 o 
 -14   7  13      879.97      891.00     92.73 o 
 -13   7  13     3173.68     3587.88    128.89 o 
 -12   7  13      737.58      781.99     84.46 o 
 -11   7  13    10229.96    10540.34    193.94 o 
 -10   7  13      316.89      165.34     45.86 o 
  -9   7  13    10218.19    10776.50    149.12 o 
  -8   7  13      925.68      730.00    164.24 o 
  -7   7  13     7568.28     7857.14    112.70 o 
  -6   7  13      964.38      993.35     98.80 o 
  -5   7  13    13376.86    13587.00    245.13 o 
  -4   7  13      268.99      288.95     34.51 o 
  -3   7  13    16095.80    17022.65    202.59 o 
  -2   7  13     1910.43     1773.16    195.47 o 
  -1   7  13     5758.27     5731.23    192.28 o 
   0   7  13      355.38      397.22    184.25 o 
   1   7  13     5017.82     5013.99    155.80 o 
   2   7  13      369.91      384.71    117.37 o 
   3   7  13     3993.22     3963.13    112.99 o 
   4   7  13     1398.92     1362.22    122.89 o 
   5   7  13     2828.86     2879.59     73.45 o 
   6   7  13     1772.78     1931.34    147.72 o 
   7   7  13     1876.62     2040.61    135.02 o 
   8   7  13     1262.16     1244.93    347.62 o 
   9   7  13      454.13      448.43    243.75 o 
  10   7  13      704.35      516.77    259.69 o 
 -14   8  13       23.41       66.43     78.53 o 
 -13   8  13       80.16      171.23     78.24 o 
 -12   8  13      190.56      314.73     76.47 o 
 -11   8  13       75.76       45.47     67.61 o 
 -10   8  13        7.40       -0.12     66.97 o 
  -9   8  13        1.28      -11.88     32.32 o 
  -8   8  13       14.86        2.91     25.24 o 
  -7   8  13        9.32       36.71     26.88 o 
  -6   8  13       13.18       93.22     31.10 o 
  -5   8  13       85.80      139.20     30.37 o 
  -4   8  13      267.26      232.27     75.59 o 
  -3   8  13       53.18       40.57     30.44 o 
  -2   8  13        5.73       -3.96     51.96 o 
  -1   8  13      476.08      433.41    100.10 o 
   0   8  13        1.38       20.24     31.40 o 
   1   8  13      443.02      451.34     70.13 o 
   2   8  13       14.82       32.37     30.97 o 
   3   8  13        0.19       34.28     48.91 o 
   4   8  13       32.05       66.86     70.85 o 
   5   8  13       13.64      -51.55     54.41 o 
   6   8  13        4.01       83.90     58.41 o 
   7   8  13       20.00        4.08     56.15 o 
   8   8  13       10.78       30.75     49.33 o 
 -12   9  13      759.55      560.49     96.27 o 
 -11   9  13     4408.75     4329.00    150.53 o 
 -10   9  13      720.34      508.80    100.16 o 
  -9   9  13     6015.15     6146.47    136.08 o 
  -8   9  13      340.68      223.75     76.78 o 
  -7   9  13     4694.90     4918.39     85.71 o 
  -6   9  13      497.38      393.21     57.19 o 
  -5   9  13     6146.82     6158.70    266.54 o 
  -4   9  13       99.06       95.81     49.16 o 
  -3   9  13     7997.56     8334.64    125.75 o 
  -2   9  13      676.86      569.82     66.89 o 
  -1   9  13     5329.46     5594.15    112.58 o 
   0   9  13      338.58       75.59     78.54 o 
   1   9  13     3486.92     3095.31    292.84 o 
   2   9  13      287.59      244.07    177.45 o 
   3   9  13     1894.46     1835.44    312.29 o 
   4   9  13      771.59      787.07     85.49 o 
   5   9  13     1387.80     1339.91    230.25 o 
   6   9  13     1071.72     1137.98     84.58 o 
  -9  10  13        7.07       36.00     47.98 o 
  -8  10  13     3389.26     3533.24    234.86 o 
  -7  10  13        1.68        3.72     43.40 o 
  -6  10  13     2138.95     2403.32    168.27 o 
  -5  10  13       40.21      101.55     50.81 o 
  -4  10  13      983.54      829.21     67.95 o 
  -3  10  13        3.51       43.58     52.25 o 
  -2  10  13     1055.78      880.25     93.33 o 
  -1  10  13       19.72      -47.10     51.03 o 
   0  10  13     1306.31     1395.00     91.86 o 
   1  10  13      138.61      133.51     59.22 o 
   2  10  13      828.30      847.79     73.58 o 
   3  10  13      505.37      425.74     71.44 o 
 -20   0  14      199.95       13.88     83.55 o 
 -19   0  14     2951.14     2801.16    151.33 o 
 -18   0  14      607.69      -80.62     89.77 o 
 -15   0  14     4197.54     4638.52    167.13 o 
 -14   0  14    10212.05    12021.94    243.89 o 
 -12   0  14     3211.21     3506.40    108.24 o 
 -11   0  14      234.00       91.83     38.09 o 
 -10   0  14     5719.09     5695.08    158.56 o 
  -9   0  14      270.55       68.72     58.13 o 
  -8   0  14     8150.64     8537.90    200.97 o 
  -7   0  14      158.50       86.10     71.01 o 
  -6   0  14    12122.11    12203.91    304.06 o 
  -5   0  14       61.04       21.26     37.49 o 
  -4   0  14    17013.89    17467.12    664.16 o 
  -3   0  14      595.66      462.78    127.73 o 
  -2   0  14     1049.19      889.64    284.34 o 
  -1   0  14     9478.80     8624.29    280.38 o 
   0   0  14      980.93      795.04    200.28 o 
   1   0  14       82.32        5.27     24.32 o 
   2   0  14    20897.97    22050.68    402.86 o 
   3   0  14      102.86       80.33     77.94 o 
   4   0  14    11052.33    12642.31    215.90 o 
   5   0  14       43.95       49.39     51.96 o 
   6   0  14    13473.79    14112.60    215.41 o 
   7   0  14      752.84      825.62    359.71 o 
   8   0  14     4695.63     5251.49    211.84 o 
   9   0  14     3483.09     3340.34    527.38 o 
  10   0  14     2262.62     2064.63    202.02 o 
  11   0  14     2008.94     1945.71    356.63 o 
  12   0  14     1468.65      344.43    121.70 o 
  13   0  14      982.12     -106.02    106.02 o 
 -20   1  14      433.65      339.06     67.33 o 
 -19   1  14      264.04      356.52    102.16 o 
 -18   1  14      288.71      280.72    149.40 o 
 -17   1  14      863.84      819.90     41.44 o 
 -16   1  14      212.13      238.15     39.14 o 
 -15   1  14      768.79      891.10    114.00 o 
 -14   1  14      161.06      204.05     34.34 o 
 -13   1  14     2527.66     2764.90     61.78 o 
 -12   1  14     1301.99     1611.57     45.01 o 
 -11   1  14     1985.23     2160.69     50.24 o 
 -10   1  14      225.16      196.97     54.80 o 
  -9   1  14     1261.48     1383.85    212.68 o 
  -8   1  14      223.62      174.67     35.78 o 
  -7   1  14     3487.43     3731.51     77.85 o 
  -6   1  14      211.62      217.54     16.53 o 
  -5   1  14     1593.33     1647.67     29.09 o 
  -4   1  14       21.08       -7.45     19.79 o 
  -3   1  14       58.58      106.31     21.43 o 
  -2   1  14       44.71       25.93     15.34 o 
  -1   1  14     1060.64      915.24    119.95 o 
   0   1  14      831.91      614.87    137.19 o 
   1   1  14     2365.51     2101.71    118.97 o 
   2   1  14       11.88        3.21     27.22 o 
   3   1  14      116.39      128.07     54.33 o 
   4   1  14      163.68       64.10     20.97 o 
   5   1  14     1670.43     1677.14     50.41 o 
   6   1  14       23.26       57.93     26.99 o 
   7   1  14      734.06      582.89     28.56 o 
   8   1  14      184.12      121.78     39.02 o 
   9   1  14     1106.69     1012.08    213.59 o 
  10   1  14      220.12       92.51     62.73 o 
  11   1  14     1056.07     1314.68     79.36 o 
  12   1  14      238.08       56.52    116.18 o 
  13   1  14      118.97        5.89     63.33 o 
 -20   2  14       29.05       28.34     81.48 o 
 -19   2  14      642.08      -32.19    112.21 o 
 -18   2  14       33.10       -7.97     69.38 o 
 -17   2  14     1754.94      909.67    104.00 o 
 -16   2  14     1332.07      443.39     77.39 o 
 -15   2  14     3259.43     3598.56     97.57 o 
 -14   2  14     2036.06     2032.22     78.01 o 
 -13   2  14     7154.51     7299.63    206.80 o 
 -12   2  14      478.90      334.27     51.09 o 
 -11   2  14     4517.96     4256.77    111.86 o 
 -10   2  14     3553.19     3698.34    134.89 o 
  -9   2  14      339.05      266.10     42.75 o 
  -8   2  14     3600.21     3990.36     71.85 o 
  -7   2  14     2902.41     2924.42     88.13 o 
  -6   2  14    11912.23    12293.73    273.90 o 
  -5   2  14     1907.83     1930.33     89.71 o 
  -4   2  14    18648.76    18636.26    387.23 o 
  -3   2  14       47.15       34.17     22.41 o 
  -2   2  14    12702.43    12607.57    241.32 o 
  -1   2  14     3185.49     2930.03    314.14 o 
   0   2  14     5608.09     5689.81    363.32 o 
   1   2  14     8906.07     9295.16    724.57 o 
   2   2  14     7082.82     7045.08    172.49 o 
   3   2  14     2136.03     1997.59    178.38 o 
   4   2  14     7070.66     7441.32    201.51 o 
   5   2  14     3312.54     3366.19    284.34 o 
   6   2  14     2469.31     2154.86    198.48 o 
   7   2  14     5462.25     5726.80    294.22 o 
   8   2  14     1571.03     1266.23    237.32 o 
   9   2  14     2250.57     2345.70    202.79 o 
  10   2  14      985.96      633.65    115.45 o 
  11   2  14     2277.23     1852.44    230.78 o 
  12   2  14      358.08        1.48     98.32 o 
  13   2  14      757.46      418.15    113.10 o 
 -19   3  14      721.00     1018.51    111.33 o 
 -18   3  14     1691.57     2307.56    112.26 o 
 -17   3  14     1222.28     1138.07     87.43 o 
 -16   3  14     2106.13     2386.10     78.01 o 
 -15   3  14     2201.68     2466.96     75.95 o 
 -14   3  14     1958.41     2404.71     73.87 o 
 -13   3  14     2467.18     2937.13     86.60 o 
 -12   3  14     4994.34     5772.48    186.46 o 
 -11   3  14     3337.95     3676.87    108.83 o 
 -10   3  14     4577.29     4939.77    136.53 o 
  -9   3  14     9745.74     9668.59    181.64 o 
  -8   3  14     1507.91     1233.00    410.90 o 
  -7   3  14    18608.74    18266.47    244.37 o 
  -6   3  14      668.24      645.81     31.31 o 
  -5   3  14    16353.81    16355.54    243.78 o 
  -4   3  14      539.61      392.27     29.06 o 
  -3   3  14    10672.95    10630.72    213.57 o 
  -2   3  14      214.55      191.53    118.84 o 
  -1   3  14    13130.60    12964.50    508.89 o 
   0   3  14       36.71       -5.93     51.07 o 
   1   3  14    14385.96    14154.88    323.52 o 
   2   3  14     3053.54     3343.52    268.51 o 
   3   3  14    18077.27    18179.23    250.05 o 
   4   3  14      283.25      217.18     57.43 o 
   5   3  14     7615.83     8143.77    163.84 o 
   6   3  14      842.13      934.39     84.32 o 
   7   3  14     1170.71     1317.67     94.67 o 
   8   3  14      832.79      766.30    361.44 o 
   9   3  14     3462.95     4068.50    102.23 o 
  10   3  14     1312.68     1385.47    483.71 o 
  11   3  14     2004.02     2320.38     91.17 o 
  12   3  14     1402.87     1406.32    126.42 o 
 -19   4  14        8.17      161.49     88.86 o 
 -18   4  14      100.15      -81.78     83.26 o 
 -17   4  14       44.50       22.44     70.56 o 
 -16   4  14        8.09      -81.19     81.19 o 
 -15   4  14        3.81       -3.54     44.87 o 
 -14   4  14       22.71      -15.35     41.92 o 
 -13   4  14      220.09       97.43     45.76 o 
 -12   4  14      849.33      748.69     55.23 o 
 -11   4  14     1763.32     1531.78     67.67 o 
 -10   4  14       43.56       55.74     23.95 o 
  -9   4  14      138.85       58.10     24.17 o 
  -8   4  14      505.17      525.96     28.69 o 
  -7   4  14     1326.97     1222.44     73.12 o 
  -6   4  14       67.89       72.70     44.73 o 
  -5   4  14       58.99       92.56     24.17 o 
  -4   4  14       38.54        4.32     35.43 o 
  -3   4  14        2.32       18.59     23.36 o 
  -2   4  14     4087.71     4061.70    176.95 o 
  -1   4  14      849.18      659.69    202.62 o 
   0   4  14        7.39      -25.36     25.36 o 
   1   4  14      882.19      745.94     47.41 o 
   2   4  14      610.80      526.54    202.44 o 
   3   4  14      496.30      370.92     86.08 o 
   4   4  14       22.26       12.67     29.59 o 
   5   4  14      189.03      129.36     34.25 o 
   6   4  14      207.97      240.21     35.60 o 
   7   4  14      546.21      377.05    147.65 o 
   8   4  14      304.31      152.43    113.46 o 
   9   4  14       82.46        5.32     78.00 o 
  10   4  14        5.28      -18.83     47.75 o 
  11   4  14      122.51      146.55     60.06 o 
  12   4  14       47.32       -2.66     90.04 o 
 -18   5  14     1532.09     1657.77    108.12 o 
 -17   5  14      739.21      972.45     97.45 o 
 -16   5  14     2115.26     2556.19    124.69 o 
 -15   5  14     1970.87     2338.04    108.73 o 
 -14   5  14     3668.03     3980.08    131.58 o 
 -13   5  14     3334.50     3838.63    134.23 o 
 -12   5  14     2487.72     2942.62     86.90 o 
 -11   5  14     4265.71     4905.34    177.20 o 
 -10   5  14     4289.56     4583.58    206.80 o 
  -9   5  14     9187.66     9548.91    161.29 o 
  -8   5  14     2561.84     2774.96     54.08 o 
  -7   5  14     9710.01     9857.28    169.22 o 
  -6   5  14       22.28      -11.43     24.78 o 
  -5   5  14     6594.06     6480.24    144.89 o 
  -4   5  14        9.04       25.20     25.10 o 
  -3   5  14    10891.16    10735.99    183.92 o 
  -2   5  14       87.79       32.69    102.30 o 
  -1   5  14     6718.19     6682.14    239.68 o 
   0   5  14        6.12      -32.33     32.33 o 
   1   5  14     7076.16     7524.98    162.56 o 
   2   5  14     1383.74     1152.18    184.64 o 
   3   5  14     6611.06     6804.67    236.35 o 
   4   5  14     1782.88     1567.02    169.90 o 
   5   5  14     4115.00     4362.92    116.14 o 
   6   5  14      962.91     1114.10    166.58 o 
   7   5  14     2913.03     3184.38     63.91 o 
   8   5  14      705.48      584.20    213.95 o 
   9   5  14     1874.67     2036.57    732.93 o 
  10   5  14     1240.98      974.15    510.72 o 
  11   5  14     1046.82     1134.67     79.64 o 
 -17   6  14     1011.98      474.02    114.00 o 
 -16   6  14      921.74      -99.53     99.53 o 
 -15   6  14      876.90     1160.63     98.93 o 
 -14   6  14     2020.11     2374.12    111.98 o 
 -13   6  14       51.36      149.98     45.46 o 
 -12   6  14     7266.12     7614.05    174.15 o 
 -11   6  14       58.24       29.82     45.17 o 
 -10   6  14     6230.50     6286.87    168.11 o 
  -9   6  14       39.91       11.56     25.48 o 
  -8   6  14     3310.33     3316.38     54.96 o 
  -7   6  14       38.56        8.96     23.29 o 
  -6   6  14     4778.01     4832.56    227.42 o 
  -5   6  14      593.43      696.28     36.75 o 
  -4   6  14     8099.49     8100.64    404.91 o 
  -3   6  14     1398.07     1274.32    237.23 o 
  -2   6  14    10509.00    10018.92    170.59 o 
  -1   6  14       24.00       60.29     36.90 o 
   0   6  14      984.37      838.76     50.80 o 
   1   6  14        3.36       66.73     30.58 o 
   2   6  14     2600.36     2407.26    160.35 o 
   3   6  14       15.91      -10.82     48.86 o 
   4   6  14     3207.32     3217.56    103.33 o 
   5   6  14       66.91       43.49     33.21 o 
   6   6  14     2614.55     3060.82     92.68 o 
   7   6  14       43.48       25.68     50.31 o 
   8   6  14     1271.52     1207.07    252.83 o 
   9   6  14       89.61       -3.56    107.58 o 
  10   6  14      555.03      456.88    102.29 o 
 -16   7  14      400.48      194.28    109.84 o 
 -15   7  14       15.73      -87.68     87.68 o 
 -14   7  14      592.65      449.14     82.68 o 
 -13   7  14      130.90      142.89     71.45 o 
 -12   7  14     1312.59     1503.80     96.59 o 
 -11   7  14      530.31      676.21     82.09 o 
 -10   7  14     1853.71     1835.50    143.93 o 
  -9   7  14      355.39      283.94    119.87 o 
  -8   7  14     1223.99     1048.60    275.63 o 
  -7   7  14     1385.25     1375.96     87.54 o 
  -6   7  14      599.80      669.48     37.89 o 
  -5   7  14     5837.72     5645.67    120.20 o 
  -4   7  14       15.18       21.75     49.30 o 
  -3   7  14     3151.60     3279.74     63.86 o 
  -2   7  14       78.00       38.52     33.21 o 
  -1   7  14     4898.77     5123.53    133.60 o 
   0   7  14      972.63      962.33    369.19 o 
   1   7  14     3632.36     3364.44    408.67 o 
   2   7  14     1490.71     1510.77    194.98 o 
   3   7  14     1529.63     1552.97    311.52 o 
   4   7  14     2046.61     1873.65    348.23 o 
   5   7  14     1728.57     1507.44     78.10 o 
   6   7  14      919.39      910.15     95.24 o 
   7   7  14      222.92      235.28     91.82 o 
   8   7  14      753.69      635.65    261.54 o 
   9   7  14       66.45       45.17     70.21 o 
 -14   8  14     1192.20     1383.45    105.44 o 
 -13   8  14     1223.51     1488.34    105.44 o 
 -12   8  14     3980.79     4164.28    142.23 o 
 -11   8  14     2461.16     2588.46    117.32 o 
 -10   8  14     5743.47     6007.82    137.24 o 
  -9   8  14     2468.03     2883.73     68.34 o 
  -8   8  14     6338.18     7154.70    177.10 o 
  -7   8  14     3207.82     3268.43     52.71 o 
  -6   8  14     9183.63     9730.52    221.86 o 
  -5   8  14     1037.68      931.06     42.91 o 
  -4   8  14    17067.22    17429.06    387.87 o 
  -3   8  14       21.98       -9.57     31.92 o 
  -2   8  14    13164.95    13308.38    159.77 o 
  -1   8  14        2.49       24.05     53.73 o 
   0   8  14    10618.60    10728.72    141.24 o 
   1   8  14       18.75      -14.24     68.79 o 
   2   8  14     5853.38     6088.16    354.11 o 
   3   8  14      688.70      657.79     90.51 o 
   4   8  14     4316.98     4685.50    113.18 o 
   5   8  14     1301.11     1511.46     82.90 o 
   6   8  14     3002.72     3394.81    162.42 o 
   7   8  14     1285.63     1049.42    145.47 o 
 -12   9  14      469.99      290.84     87.11 o 
 -11   9  14      225.31      154.12     82.96 o 
 -10   9  14      302.09      228.16     48.42 o 
  -9   9  14      776.01      759.74     80.72 o 
  -8   9  14      513.75      250.23    164.92 o 
  -7   9  14     1073.71      857.89     98.90 o 
  -6   9  14       39.65       29.04     49.34 o 
  -5   9  14      845.74      915.91     66.15 o 
  -4   9  14       12.58      100.67     71.44 o 
  -3   9  14     1351.18     1318.40    181.66 o 
  -2   9  14       70.61      129.00     51.45 o 
  -1   9  14     2009.23     2101.47    283.79 o 
   0   9  14        3.41      -17.41     51.76 o 
   1   9  14     1844.94     1881.15    486.30 o 
   2   9  14      151.48      -17.76    145.70 o 
   3   9  14      336.55      409.91    167.56 o 
   4   9  14      211.98      159.60     64.71 o 
   5   9  14       98.70      158.79     65.62 o 
  -8  10  14     1872.49     2029.50     71.89 o 
  -7  10  14      271.62      223.34     69.55 o 
  -6  10  14     2021.92     2236.85    132.66 o 
  -5  10  14      117.80      -19.52     54.65 o 
  -4  10  14     2740.17     2730.58     95.56 o 
  -3  10  14       71.42       -0.13     95.65 o 
  -2  10  14     3028.28     2907.20    132.42 o 
  -1  10  14      244.25      156.80     68.94 o 
   0  10  14     2479.52     2476.44    134.45 o 
   1  10  14       73.40       55.24    125.18 o 
 -20   1  15     2339.91     3478.72    119.08 o 
 -19   1  15        9.39       81.07     58.03 o 
 -18   1  15     3117.75     3941.10     95.52 o 
 -17   1  15      398.93      278.74     80.90 o 
 -16   1  15     7649.00     8115.36    433.08 o 
 -15   1  15     1342.74     1548.89     47.72 o 
 -14   1  15    10671.50    12455.65    190.79 o 
 -13   1  15     7181.24     8246.20    150.06 o 
 -12   1  15     8855.18    10151.01    170.11 o 
 -11   1  15     3640.28     3979.66    253.05 o 
 -10   1  15     3139.41     3176.24    109.82 o 
  -9   1  15     5428.33     5632.05    105.83 o 
  -8   1  15     2910.65     2844.34     89.62 o 
  -7   1  15    12112.17    13043.17    158.36 o 
  -6   1  15     7475.75     7123.04    165.87 o 
  -5   1  15    15611.59    16035.66    171.13 o 
  -4   1  15     7176.19     7308.35    124.27 o 
  -3   1  15     5477.54     5445.01    157.41 o 
  -2   1  15      202.03      119.32     18.71 o 
  -1   1  15     5339.67     5339.30    119.43 o 
   0   1  15       47.87       18.14     17.38 o 
   1   1  15     7613.27     7744.90    251.30 o 
   2   1  15      206.05      193.39     53.40 o 
   3   1  15     6042.79     6157.11    113.12 o 
   4   1  15        7.49       18.38     20.29 o 
   5   1  15     5242.24     4963.95    116.68 o 
   6   1  15      362.51      310.80     25.67 o 
   7   1  15     2677.99     2507.84     41.92 o 
   8   1  15     1016.95      962.80    166.58 o 
   9   1  15     2582.11     2664.37    427.92 o 
  10   1  15     1876.58     1872.35    450.80 o 
  11   1  15     1135.94     1314.42     55.93 o 
  12   1  15      396.56      -92.42     92.42 o 
 -20   2  15       45.48      -59.34     87.98 o 
 -19   2  15     1636.80     1705.41    135.59 o 
 -18   2  15      136.36       77.35     76.17 o 
 -17   2  15     1611.24     1187.89    112.26 o 
 -16   2  15      683.64      -59.65     59.65 o 
 -15   2  15     2910.52     3304.34     93.41 o 
 -14   2  15     2484.53     2315.75     79.21 o 
 -13   2  15     3133.75     2864.75     93.43 o 
 -12   2  15     2017.82     1689.19     73.58 o 
 -11   2  15     4877.58     5151.35    128.75 o 
 -10   2  15     7476.16     8200.02    132.11 o 
  -9   2  15     4360.24     4404.90    332.33 o 
  -8   2  15    15647.58    16205.52    272.86 o 
  -7   2  15      225.22       89.91     26.51 o 
  -6   2  15     6470.45     6594.80    409.54 o 
  -5   2  15       81.50       25.53     23.02 o 
  -4   2  15     7369.67     7477.14    168.54 o 
  -3   2  15      538.43      509.03     29.64 o 
  -2   2  15     7233.92     7050.95    188.70 o 
  -1   2  15      149.47       11.50     72.93 o 
   0   2  15     7008.10     7118.50    410.66 o 
   1   2  15      325.33      195.66    142.47 o 
   2   2  15     9234.34     9411.47    190.18 o 
   3   2  15     1144.44      839.18    193.93 o 
   4   2  15     2634.77     2874.90    172.35 o 
   5   2  15      922.32      809.03    231.41 o 
   6   2  15     2379.85     2308.91    269.84 o 
   7   2  15      652.48      687.45    321.30 o 
   8   2  15     2041.76     2288.69    319.44 o 
   9   2  15       13.92      143.11     42.47 o 
  10   2  15     1811.36     1403.09    157.04 o 
  11   2  15      275.80      106.68    144.67 o 
  12   2  15      688.38      -37.50     97.74 o 
 -19   3  15       26.43       -0.89     84.14 o 
 -18   3  15      158.36      185.11     79.42 o 
 -17   3  15       46.89      103.33     72.33 o 
 -16   3  15      693.97      434.40     93.02 o 
 -15   3  15      184.64      284.91     49.31 o 
 -14   3  15     3315.64     3701.20     91.36 o 
 -13   3  15      108.32      142.89     41.92 o 
 -12   3  15     1698.34     1805.00     67.07 o 
 -10   3  15      423.58      296.14    109.63 o 
  -9   3  15     1039.54     1016.30    265.17 o 
  -8   3  15       39.70       -4.24     20.97 o 
  -7   3  15      450.60      431.02    156.51 o 
  -6   3  15     4414.91     4536.77    139.99 o 
  -5   3  15     2453.91     2664.36    109.24 o 
  -4   3  15     2464.89     2475.43     54.97 o 
  -3   3  15       58.23      117.47     24.42 o 
  -2   3  15      156.65      115.49     76.03 o 
  -1   3  15       90.20       38.38     33.95 o 
   0   3  15      137.23      150.34    115.59 o 
   1   3  15     6829.27     6984.24    223.71 o 
   2   3  15        0.25       25.92     32.18 o 
   3   3  15      781.70      770.28    169.52 o 
   4   3  15      227.59      265.48     82.38 o 
   5   3  15      564.38      418.21     54.78 o 
   6   3  15      516.85      480.85    145.58 o 
   7   3  15      577.42      466.96     68.07 o 
   8   3  15      733.98      646.98    308.65 o 
   9   3  15      207.14      191.73    101.02 o 
  10   3  15      774.59      741.45    335.10 o 
  11   3  15      350.12      415.43     65.00 o 
 -18   4  15      615.31      -37.50     99.51 o 
 -17   4  15     2430.43     2224.62    122.34 o 
 -16   4  15     1316.28      106.34    117.56 o 
 -15   4  15     3529.17     4213.92    128.32 o 
 -14   4  15     1509.33     1621.26     70.01 o 
 -13   4  15     5150.53     5789.98    163.35 o 
 -12   4  15     4450.24     4750.65    164.49 o 
 -11   4  15     4641.82     5431.32    179.90 o 
 -10   4  15     7908.01     8643.30    281.90 o 
  -9   4  15     7768.33     8112.34    162.14 o 
  -8   4  15    13375.40    13883.93    163.08 o 
  -7   4  15     1927.18     1926.76     47.54 o 
  -6   4  15     9601.66    10012.99    174.45 o 
  -5   4  15      159.04      268.16     79.72 o 
  -4   4  15    12859.18    13961.22    205.45 o 
  -3   4  15      865.63      977.91    116.96 o 
  -2   4  15     8745.75     9266.50    180.36 o 
  -1   4  15     2004.96     1896.12    259.92 o 
   0   4  15     8011.88     7803.93    291.28 o 
   1   4  15        1.54       -0.65     28.58 o 
   2   4  15    13499.56    13947.47    203.24 o 
   3   4  15       53.06       80.70     91.67 o 
   4   4  15     5386.46     6101.44    138.52 o 
   5   4  15       81.86      216.38     65.39 o 
   6   4  15     4477.04     4709.71    114.00 o 
   7   4  15      184.01      205.45     75.58 o 
   8   4  15     3987.59     3838.24    369.09 o 
   9   4  15      149.24       84.43     58.52 o 
  10   4  15     2758.95     2429.01    254.94 o 
  11   4  15      791.68      890.53    378.88 o 
 -18   5  15      365.99      491.91     95.96 o 
 -17   5  15       24.96       24.21     81.48 o 
 -16   5  15      419.89      493.69     99.51 o 
 -15   5  15      657.98      628.40     84.46 o 
 -14   5  15       20.33      -25.98     66.72 o 
 -13   5  15     1569.04     1695.45     66.18 o 
 -12   5  15      235.14      273.70     45.47 o 
 -11   5  15     6151.03     6186.04    169.35 o 
 -10   5  15      185.20      272.66    125.65 o 
  -9   5  15     1124.42      977.41    238.66 o 
  -8   5  15      460.90      459.98    208.12 o 
  -7   5  15      237.77      210.26     29.23 o 
  -6   5  15      395.89      517.46    104.82 o 
  -5   5  15     5183.47     4577.35    119.87 o 
  -4   5  15      191.67      201.24     30.56 o 
  -3   5  15     6396.64     6420.08    144.07 o 
  -2   5  15      466.65      419.68    170.38 o 
  -1   5  15       80.08       57.07     29.97 o 
   0   5  15      396.40      250.89    189.13 o 
   1   5  15       39.36       49.61     30.57 o 
   2   5  15       59.60       53.20     29.09 o 
   3   5  15      857.66      709.08    144.27 o 
   4   5  15      193.21      173.50     34.03 o 
   5   5  15      645.92      737.15    255.29 o 
   6   5  15       16.49      118.79     32.44 o 
   7   5  15     1504.80     1541.48    155.83 o 
   8   5  15      137.67      142.58    108.56 o 
   9   5  15      236.65      245.61     59.47 o 
  10   5  15        7.80      -39.47     48.01 o 
 -17   6  15     1016.82     1286.78    104.25 o 
 -16   6  15       25.06      -85.91     87.68 o 
 -15   6  15     1440.97     1768.52    109.59 o 
 -14   6  15      101.46       57.57     66.13 o 
 -13   6  15     3655.00     4157.26    129.51 o 
 -12   6  15     1455.16     1487.97     63.81 o 
 -11   6  15     3403.98     3647.07    128.32 o 
 -10   6  15     1021.43     1115.43     82.39 o 
  -9   6  15     3002.85     3138.13     72.82 o 
  -8   6  15     2683.49     2926.98     48.77 o 
  -7   6  15     2620.90     2577.16    104.25 o 
  -6   6  15     5888.57     5822.20    123.76 o 
  -5   6  15     1799.12     2060.61     49.66 o 
  -4   6  15     9367.97     9505.99    154.96 o 
  -3   6  15     3454.39     3204.92    348.65 o 
  -2   6  15     6955.78     6988.63    141.59 o 
  -1   6  15     2765.22     2430.44    280.83 o 
   0   6  15     9629.83     9619.27    154.62 o 
   1   6  15      292.45      211.65     41.78 o 
   2   6  15     4393.96     4603.63    228.37 o 
   3   6  15      695.06      541.90    188.11 o 
   4   6  15     5498.45     5635.21    115.30 o 
   5   6  15      140.14      123.96     51.92 o 
   6   6  15     2025.63     2215.64     86.39 o 
   7   6  15      237.53      238.87     60.00 o 
   8   6  15      906.13      941.37    297.34 o 
   9   6  15      721.90      553.59    340.82 o 
 -15   7  15      858.51     1000.54    104.25 o 
 -14   7  15     1347.09     1486.05    104.86 o 
 -13   7  15     1895.62     1977.73    110.20 o 
 -12   7  15     1047.34     1224.81     92.74 o 
 -11   7  15     3950.92     4223.42    128.93 o 
 -10   7  15     2442.62     2554.87     89.93 o 
  -9   7  15     3217.83     3069.12    246.30 o 
  -8   7  15     3493.04     3699.30     76.77 o 
  -7   7  15     2836.30     2828.20    138.81 o 
  -6   7  15     1809.06     1820.72     48.94 o 
  -5   7  15     6961.19     7027.80    121.64 o 
  -4   7  15      581.38      701.38     43.11 o 
  -3   7  15    11230.05    11566.14    155.77 o 
  -2   7  15      364.25      390.16    186.02 o 
  -1   7  15     7191.53     7439.38    187.63 o 
   0   7  15      337.28      340.10    236.21 o 
   1   7  15     4719.91     4859.16    424.23 o 
   2   7  15      128.98       81.67     69.38 o 
   3   7  15     5049.70     5563.39    220.71 o 
   4   7  15        5.23      109.12     52.99 o 
   5   7  15     6133.56     6660.61    283.98 o 
   6   7  15      138.50       60.74     59.69 o 
   7   7  15     3448.74     3891.47    340.26 o 
   8   7  15      277.49      -36.30     59.85 o 
 -13   8  15        4.78      -72.03     72.03 o 
 -12   8  15       18.73      119.57     68.49 o 
 -11   8  15       31.59       60.23     70.56 o 
 -10   8  15      203.58      159.16     41.95 o 
  -9   8  15      105.53      122.22     42.18 o 
  -8   8  15      131.01      264.43     74.69 o 
  -7   8  15      170.64      146.55     38.50 o 
  -6   8  15       29.34      105.47     46.78 o 
  -5   8  15      627.50      626.11     95.68 o 
  -4   8  15      358.37      422.68     53.56 o 
  -3   8  15       87.34       35.47     46.58 o 
  -2   8  15      105.76      142.74     56.24 o 
  -1   8  15       13.95       -6.55     47.36 o 
   0   8  15       45.36       54.23     49.22 o 
   1   8  15        0.13       -2.40     53.88 o 
   2   8  15       20.61       31.64     52.92 o 
   3   8  15       61.17      124.77     55.63 o 
   4   8  15      129.69      141.24     62.20 o 
   5   8  15        0.04       37.18     58.55 o 
   6   8  15      106.27      -25.69    111.60 o 
 -11   9  15     1604.30     1634.17    111.07 o 
 -10   9  15     2389.06     2412.21    181.94 o 
  -9   9  15     1619.50     1465.46     67.20 o 
  -8   9  15     1318.78     1168.70    177.09 o 
  -7   9  15     3063.73     3018.61     75.41 o 
  -6   9  15     1256.87     1297.36    216.51 o 
  -5   9  15     5401.36     5230.12    437.74 o 
  -4   9  15      708.37      729.48     62.58 o 
  -3   9  15     7765.05     7415.27    129.15 o 
  -2   9  15      433.26      421.73    104.08 o 
  -1   9  15     5719.22     6030.75    335.41 o 
   0   9  15      134.61      112.74     82.96 o 
   1   9  15     3680.58     3488.50    244.21 o 
   2   9  15        4.75      -21.88     64.36 o 
   3   9  15     3536.94     3595.77    339.67 o 
  -5  10  15       45.43      -53.80     55.97 o 
  -4  10  15      956.53      951.70     73.48 o 
  -3  10  15       36.49       37.73     54.64 o 
  -2  10  15      939.67      720.55     74.96 o 
 -19   0  16     3643.38     4277.42    164.38 o 
 -18   0  16       11.53      -20.08     78.82 o 
 -16   0  16     1282.75      496.84     77.69 o 
 -15   0  16    12440.36    15496.43    241.96 o 
 -14   0  16     2159.71     2096.70     81.56 o 
 -12   0  16     5311.03     6169.87    200.39 o 
 -11   0  16     6477.61     7692.70    214.45 o 
 -10   0  16     1904.71     2005.07     52.86 o 
  -9   0  16     3505.44     3231.71     86.73 o 
  -8   0  16     5146.13     5362.47    140.60 o 
  -7   0  16    15172.48    14707.45    304.00 o 
  -6   0  16     7998.51     8080.11    246.15 o 
  -5   0  16     8948.37     9068.23    292.59 o 
  -4   0  16    11168.11    11832.86    436.78 o 
  -3   0  16     1434.30     1319.65    282.91 o 
  -2   0  16     9356.93     9209.39    264.45 o 
  -1   0  16       53.92      -33.66     33.66 o 
   0   0  16     6453.49     7402.08    534.48 o 
   1   0  16       77.11       15.88     25.96 o 
   2   0  16     6515.74     7075.19    400.36 o 
   3   0  16     3359.43     3555.98    284.20 o 
   4   0  16     4384.77     4632.65    150.59 o 
   5   0  16      724.29      540.69    226.51 o 
   6   0  16     4098.25     3738.48    384.96 o 
   7   0  16      114.45       75.42     70.71 o 
   8   0  16     2915.33     3226.23    565.51 o 
   9   0  16      252.07      377.52    154.10 o 
  10   0  16     2531.66     2345.38    293.72 o 
  11   0  16      423.08       -6.52    200.19 o 
 -19   1  16       49.17       29.40     61.25 o 
 -18   1  16      875.45      980.85    106.46 o 
 -17   1  16      226.61      148.82     58.75 o 
 -16   1  16     1424.99     1595.32     55.24 o 
 -15   1  16      296.44      441.36     37.27 o 
 -14   1  16      395.33      518.44     37.14 o 
 -13   1  16     1368.31     1147.52     74.89 o 
 -12   1  16     1145.92     1243.96     44.06 o 
 -11   1  16     1265.24     1286.82     34.45 o 
 -10   1  16      101.09       82.81     24.67 o 
  -9   1  16     3546.68     3664.27     54.99 o 
  -8   1  16       76.35       58.51     15.10 o 
  -7   1  16     3460.97     3455.93     74.20 o 
  -6   1  16      283.44      348.36     20.33 o 
  -5   1  16      319.36      334.83     28.13 o 
  -4   1  16       15.97       27.47     15.89 o 
  -3   1  16      210.94      273.46     40.89 o 
  -2   1  16      102.09       86.05     24.63 o 
  -1   1  16       56.91       16.34     17.45 o 
   0   1  16       26.35       -4.53     28.24 o 
   1   1  16      275.29      181.47     64.40 o 
   2   1  16       13.30       23.83     18.87 o 
   3   1  16      157.33      180.68     65.58 o 
   4   1  16       73.51       18.26     21.04 o 
   5   1  16       31.01       -3.38     35.28 o 
   6   1  16       57.80       70.33     22.87 o 
   7   1  16      250.99      215.64     24.68 o 
   8   1  16      163.07       61.41     37.70 o 
   9   1  16      256.28      168.34     77.27 o 
  10   1  16       11.44       19.15     30.95 o 
  11   1  16      349.78      183.06     90.95 o 
 -19   2  16      904.27      128.17    122.56 o 
 -18   2  16       29.19       -9.15     77.35 o 
 -16   2  16        4.83       45.76     85.91 o 
 -15   2  16     7102.47     8185.07    174.73 o 
 -14   2  16       50.27      -43.10     43.10 o 
 -13   2  16     9069.05     9902.10    212.29 o 
 -12   2  16      220.72       15.35     45.76 o 
 -11   2  16     5222.22     5370.84    118.10 o 
 -10   2  16       76.65       19.91     23.44 o 
  -9   2  16     8163.87     8192.58    165.51 o 
  -8   2  16     6302.31     6218.00    120.82 o 
  -7   2  16     8000.43     7741.66    160.12 o 
  -6   2  16     4892.88     5003.06    141.72 o 
  -5   2  16    12953.70    12922.25    205.57 o 
  -4   2  16     4865.09     5206.80    140.53 o 
  -3   2  16     3358.85     3193.63    175.54 o 
  -2   2  16     3514.98     3570.85    219.93 o 
  -1   2  16      445.48      224.30     97.74 o 
   0   2  16     4660.57     4886.65    135.25 o 
   1   2  16      272.81       70.56     36.02 o 
   2   2  16     6289.77     6437.06    155.79 o 
   3   2  16        2.50       27.43     28.49 o 
   4   2  16     2846.96     3127.60    215.66 o 
   5   2  16       35.17       39.11     56.54 o 
   6   2  16     2001.43     1831.57    260.77 o 
   7   2  16      688.96      543.26    311.70 o 
   8   2  16      702.51      852.99    278.38 o 
   9   2  16      846.93      872.18    181.03 o 
  10   2  16      757.40      521.62    103.11 o 
  11   2  16      463.76      283.32    101.57 o 
 -19   3  16        3.08      -73.21    103.33 o 
 -18   3  16     2929.63     3525.50    135.07 o 
 -17   3  16       78.20       73.22     77.05 o 
 -16   3  16     4583.68     5600.55    148.49 o 
 -15   3  16       40.03       29.23     43.40 o 
 -14   3  16     6563.84     7814.45    178.84 o 
 -13   3  16     1007.50      983.54     59.66 o 
 -12   3  16     7376.28     8090.80    195.53 o 
 -11   3  16     2987.75     3534.53     99.04 o 
 -10   3  16    10087.88    10928.94    168.26 o 
  -9   3  16     5169.91     5336.95    441.19 o 
  -8   3  16    11611.93    11965.67    204.05 o 
  -7   3  16    12736.87    13253.28    193.77 o 
  -6   3  16      725.79      743.21     35.11 o 
  -5   3  16     9758.04     9434.74    196.47 o 
  -4   3  16     2751.15     2636.78    172.37 o 
  -3   3  16     9361.41     9468.02    175.30 o 
  -2   3  16      674.37      519.79    203.63 o 
  -1   3  16    12199.56    12153.42    682.51 o 
   0   3  16     2124.78     1856.36    632.18 o 
   1   3  16    16232.75    17319.39    316.72 o 
   2   3  16       33.24       -3.02     29.63 o 
   3   3  16     3989.35     4419.24     99.46 o 
   4   3  16      118.52      182.38     63.92 o 
   5   3  16     3699.18     3874.95    170.93 o 
   6   3  16       66.34      111.10     33.45 o 
   7   3  16     3810.31     3939.20     97.74 o 
   8   3  16        3.92      -24.95     42.60 o 
   9   3  16     1174.98     1295.45    291.91 o 
  10   3  16      209.73      119.09    102.83 o 
  11   3  16     1023.72     1246.16     81.11 o 
 -18   4  16      161.37      -88.28     88.28 o 
 -17   4  16        4.40      -49.89     88.27 o 
 -15   4  16       33.75      -65.24     65.24 o 
 -14   4  16      134.50       41.92     43.40 o 
 -13   4  16       31.95      -36.90     42.81 o 
 -12   4  16      860.45      715.01     57.59 o 
 -11   4  16      409.62      134.65     49.90 o 
 -10   4  16     2298.26     2184.85    165.00 o 
  -9   4  16      340.97      269.23     46.96 o 
  -8   4  16        4.65      -15.43     21.97 o 
  -7   4  16     1045.77      801.57    104.27 o 
  -6   4  16     2824.27     2887.82    137.48 o 
  -5   4  16       44.73       34.46     25.94 o 
  -4   4  16     4235.41     4303.01    147.79 o 
  -3   4  16      350.60      306.59     31.74 o 
  -2   4  16       17.84      -26.32     28.64 o 
  -1   4  16     1208.76      890.38    225.83 o 
   0   4  16      114.47       48.87     29.75 o 
   1   4  16      344.10      134.50     33.49 o 
   2   4  16      247.34      159.28     77.06 o 
   3   4  16      418.14      470.07     73.97 o 
   4   4  16      272.33      108.04     81.79 o 
   5   4  16      115.69      147.28     32.04 o 
   6   4  16       62.89       44.58     47.83 o 
   7   4  16        3.54      -15.52     45.79 o 
   8   4  16        0.88        2.04     55.88 o 
   9   4  16       24.12      -23.92     50.59 o 
  10   4  16       77.55       35.66     59.15 o 
 -17   5  16      234.46      361.68     89.16 o 
 -16   5  16     2093.74     2348.68    124.69 o 
 -15   5  16      569.03      666.76     88.29 o 
 -14   5  16     3820.64     4237.06    128.92 o 
 -13   5  16      643.38      690.71     51.38 o 
 -12   5  16     4924.42     5474.72    147.93 o 
 -11   5  16     2268.85     2611.26     74.77 o 
 -10   5  16     5732.82     6326.82    267.07 o 
  -9   5  16     1106.56     1042.53    264.03 o 
  -8   5  16     5614.07     6139.40    248.95 o 
  -7   5  16     4505.38     4812.17    117.29 o 
  -6   5  16     2124.43     2118.40     82.45 o 
  -5   5  16     5460.87     5510.18    122.82 o 
  -4   5  16     5074.51     5032.18    120.09 o 
  -3   5  16     3299.21     3385.41     68.81 o 
  -2   5  16     6493.09     6532.78    176.66 o 
  -1   5  16     6172.02     6432.66    177.22 o 
   0   5  16     1373.26     1146.25    480.94 o 
   1   5  16     6898.33     7165.82    192.22 o 
   2   5  16      201.11      192.11     43.11 o 
   3   5  16     5254.02     5824.56    406.75 o 
   4   5  16       73.15       95.95     32.40 o 
   5   5  16     5039.65     5449.81    141.13 o 
   6   5  16        1.75       38.21     48.11 o 
   7   5  16     2358.18     2621.44    129.73 o 
   8   5  16        3.07      -47.91     48.59 o 
   9   5  16     2495.47     2597.77    736.65 o 
 -16   6  16       46.14       -6.49     86.50 o 
 -15   6  16     1015.86     1451.30    106.91 o 
 -14   6  16     1202.06     1277.16     96.88 o 
 -13   6  16      341.17      332.76     77.36 o 
 -12   6  16     1993.25     2001.52    104.60 o 
 -11   6  16      594.34      642.57     53.45 o 
 -10   6  16     2245.68     2285.25     91.80 o 
  -9   6  16      431.10      452.33     29.56 o 
  -8   6  16      593.32      516.55     58.83 o 
  -7   6  16      128.89      135.38     25.16 o 
  -6   6  16     2635.13     2644.18     54.24 o 
  -5   6  16      221.01      328.09     40.01 o 
  -4   6  16     5256.71     5213.39    114.45 o 
  -3   6  16       31.59      101.02     30.16 o 
  -2   6  16     5430.70     5495.97    161.89 o 
  -1   6  16      106.83      100.73     62.74 o 
   0   6  16     2191.55     1968.58     88.95 o 
   1   6  16      385.17      244.16     37.42 o 
   2   6  16     1251.43     1118.93    125.24 o 
   3   6  16       82.97      121.05     82.81 o 
   4   6  16     3209.44     3449.08     95.47 o 
   5   6  16       33.47      120.52     53.13 o 
   6   6  16     3062.37     3431.63    243.86 o 
   7   6  16       33.23       24.85     53.42 o 
   8   6  16     1585.10     1564.34    205.09 o 
 -15   7  16        1.20      -75.58     85.91 o 
 -14   7  16      540.21      654.64     85.04 o 
 -13   7  16        3.01      -34.54     69.38 o 
 -12   7  16     1252.89     1252.08     92.75 o 
 -11   7  16       31.28      -40.45     66.13 o 
 -10   7  16     1619.13     1696.22    219.22 o 
  -9   7  16       18.22       33.07     35.70 o 
  -8   7  16     1519.48     1574.05    256.50 o 
  -7   7  16      210.76      253.57     47.45 o 
  -6   7  16     2014.38     1992.93     56.88 o 
  -5   7  16      530.95      585.60     36.74 o 
  -4   7  16      782.44      654.43    106.46 o 
  -3   7  16     2046.86     2123.77     53.78 o 
  -2   7  16      573.71      341.49    137.61 o 
  -1   7  16      848.92      829.53    169.96 o 
   0   7  16       84.66       86.82     71.15 o 
   1   7  16     1618.80     1310.05    301.48 o 
   2   7  16       20.61      -14.82     57.13 o 
   3   7  16     1349.34     1400.64    273.08 o 
   4   7  16        4.08      -16.72     52.99 o 
   5   7  16     1329.31     1115.18    204.25 o 
   6   7  16       81.13       36.97     63.11 o 
   7   7  16      580.75      566.31    150.15 o 
 -13   8  16     1489.07     1993.88    116.38 o 
 -12   8  16     1038.08     1182.25    101.01 o 
 -11   8  16     2966.02     3143.08    126.80 o 
 -10   8  16      804.53      911.12     72.48 o 
  -9   8  16     3933.83     4451.10     82.20 o 
  -8   8  16     1629.51     1758.19    119.66 o 
  -7   8  16     2822.08     3033.90     71.58 o 
  -6   8  16     3827.89     4090.23     95.49 o 
  -5   8  16     2354.64     2483.07     82.19 o 
  -4   8  16     9097.34     9737.06    136.01 o 
  -3   8  16     2244.72     1978.50    323.42 o 
  -2   8  16     9628.20     9897.09    375.25 o 
  -1   8  16     1585.69     1476.06    196.89 o 
   0   8  16     4965.52     5048.79    112.75 o 
   1   8  16      346.86      187.52     56.46 o 
   2   8  16     4573.92     3994.73    115.54 o 
   3   8  16        2.29       65.28     93.58 o 
   4   8  16     5560.09     6042.86    133.11 o 
 -10   9  16      614.06      787.52    156.81 o 
  -9   9  16      542.64      570.15     52.28 o 
  -8   9  16      230.39      141.57     64.22 o 
  -7   9  16      711.09      656.89     65.35 o 
  -6   9  16       61.06       82.87     50.87 o 
  -5   9  16      485.48      494.15     58.77 o 
  -4   9  16       47.89       61.93     51.80 o 
  -3   9  16      436.10      455.67     60.44 o 
  -2   9  16      172.59       78.13     85.62 o 
  -1   9  16      712.15      619.49     80.17 o 
   0   9  16       55.19      -30.22     54.55 o 
   1   9  16     1392.60     1269.54    407.77 o 
 -19   1  17      132.73       80.70     66.42 o 
 -18   1  17     3679.35     4631.43    102.85 o 
 -17   1  17       22.95       33.36     77.64 o 
 -16   1  17    10752.59    11965.04    239.34 o 
 -15   1  17      167.84      198.77     33.61 o 
 -14   1  17     7795.13     9045.05    353.29 o 
 -13   1  17      137.05       51.95     32.35 o 
 -12   1  17    14243.37    15068.02    222.33 o 
 -11   1  17     1733.65     1955.22     64.85 o 
 -10   1  17    11789.70    12386.41    175.57 o 
  -9   1  17     4785.00     4464.31    736.95 o 
  -8   1  17    14935.69    16240.09    270.18 o 
  -7   1  17     2995.46     3081.39     65.34 o 
  -6   1  17    16903.16    17180.18    257.52 o 
  -5   1  17     8625.32     8918.52    120.21 o 
  -4   1  17     9225.18     9386.11    122.98 o 
  -3   1  17    11028.72    10713.68    197.05 o 
  -2   1  17     2160.69     2284.49     62.58 o 
  -1   1  17     7158.86     7237.13    109.33 o 
   0   1  17     1385.18      959.03    206.86 o 
   1   1  17     9549.73     9867.69    240.06 o 
   2   1  17     1929.41     1915.76     45.08 o 
   3   1  17     4153.24     4406.92     75.84 o 
   4   1  17      830.56      684.11    112.24 o 
   5   1  17     4698.11     4727.46     80.07 o 
   6   1  17      183.31      216.08     39.89 o 
   7   1  17     3935.00     3537.86     66.94 o 
   8   1  17      102.35       26.77     30.25 o 
   9   1  17     1539.63     1463.03    289.62 o 
  10   1  17       40.59      -45.59     64.36 o 
 -19   2  17     1858.28     1827.25    144.47 o 
 -18   2  17       44.11      -63.47     78.53 o 
 -17   2  17     2042.10      932.20    123.51 o 
 -16   2  17       20.60      -25.68     80.01 o 
 -15   2  17     2471.81     2635.90     81.57 o 
 -14   2  17       33.08       23.62     41.63 o 
 -13   2  17     4254.44     4390.55    100.87 o 
 -12   2  17      323.91       48.13     46.36 o 
 -10   2  17      238.96      250.54     96.63 o 
  -9   2  17    10540.37    11189.64    141.47 o 
  -8   2  17     3376.50     3017.94    130.57 o 
  -7   2  17     3847.84     3697.75    128.38 o 
  -6   2  17     4843.94     4707.28    266.23 o 
  -5   2  17     1033.41      851.53     57.45 o 
  -4   2  17     1793.25     1753.98    341.31 o 
  -3   2  17     3977.07     4009.91     96.02 o 
  -2   2  17     2730.67     2770.88    182.27 o 
  -1   2  17     1630.75     1615.24     46.25 o 
   0   2  17     5286.40     5814.00    520.99 o 
   1   2  17      470.43      239.60     83.71 o 
   2   2  17     3794.12     3877.99    212.95 o 
   3   2  17      336.06      266.97    118.55 o 
   4   2  17     2846.23     3057.80    196.88 o 
   5   2  17       64.37       53.08     32.91 o 
   6   2  17     2166.67     2213.21    259.60 o 
   7   2  17       12.82      -50.68     50.68 o 
   8   2  17      490.14      372.57    188.21 o 
   9   2  17        1.05       61.11     46.69 o 
  10   2  17      616.63      421.70    115.47 o 
 -18   3  17      638.64      764.52     98.04 o 
 -17   3  17      131.59      -36.90     78.53 o 
 -16   3  17     2163.83     2497.74    118.19 o 
 -15   3  17        0.83       41.92     65.24 o 
 -14   3  17     1745.86     1997.22     69.43 o 
 -13   3  17      242.16      265.73     46.65 o 
 -12   3  17      556.25      610.08     51.97 o 
 -11   3  17      510.31      698.36     53.74 o 
 -10   3  17     2898.20     2912.72    170.69 o 
  -9   3  17      766.68      750.56    251.34 o 
  -8   3  17     4094.55     4103.05    118.48 o 
  -7   3  17       36.51       73.75     27.24 o 
  -6   3  17     2196.00     2443.12     52.95 o 
  -5   3  17      166.36      157.04     32.92 o 
  -4   3  17     1500.71     1287.29    122.46 o 
  -3   3  17      125.52      213.57    108.21 o 
  -2   3  17      913.85      745.66    290.19 o 
  -1   3  17      335.98      265.81    119.88 o 
   0   3  17      611.63      288.84    221.48 o 
   1   3  17      229.26      188.98    176.56 o 
   2   3  17     1085.29      942.01    209.27 o 
   3   3  17      605.58      604.40    146.32 o 
   4   3  17      143.32      151.01    101.56 o 
   5   3  17      161.79      224.14     40.45 o 
   6   3  17        7.28      -25.41     44.45 o 
   7   3  17      336.03      157.28     51.58 o 
   8   3  17       17.12       34.68     41.40 o 
   9   3  17      301.65      261.35    131.17 o 
  10   3  17        7.15      -50.39     50.39 o 
 -18   4  17       31.43      218.47     79.12 o 
 -17   4  17     2845.77     2221.97    138.91 o 
 -16   4  17       34.48       59.04     80.60 o 
 -15   4  17     3179.64     3751.91    129.48 o 
 -14   4  17       53.48       37.20     64.06 o 
 -13   4  17     7539.00     8535.51    175.35 o 
 -12   4  17      216.98      117.21     44.88 o 
 -11   4  17    12029.87    13357.12    225.61 o 
 -10   4  17      719.90      748.41     90.40 o 
  -9   4  17     8595.82     8876.19    201.05 o 
  -8   4  17     2927.61     3088.65     72.08 o 
  -7   4  17     7388.71     7662.00    141.23 o 
  -6   4  17     5315.52     5100.36    178.19 o 
  -5   4  17     6371.59     6613.95    133.81 o 
  -4   4  17     1904.27     1971.05     97.52 o 
  -3   4  17     5643.71     5552.08    128.84 o 
  -2   4  17     7292.55     7917.00    220.88 o 
  -1   4  17     9065.44     9111.00    478.00 o 
   0   4  17    10342.50    11251.06    167.48 o 
   1   4  17     1666.51     1278.23    213.32 o 
   2   4  17     6350.42     7004.03    134.99 o 
   3   4  17       19.93      -31.75     31.75 o 
   4   4  17     6809.35     7047.76    125.94 o 
   5   4  17      257.70      304.84    202.84 o 
   6   4  17     4259.59     4226.51    207.76 o 
   7   4  17       22.33       26.15     50.08 o 
   8   4  17     2576.80     2261.90    449.20 o 
   9   4  17        0.23       47.44     48.65 o 
 -17   5  17      316.95      -87.69     87.69 o 
 -16   5  17      132.96      -12.40     87.68 o 
 -15   5  17       70.51      104.51     75.28 o 
 -14   5  17      437.20      598.82     77.36 o 
 -13   5  17      676.42      646.13     80.03 o 
 -12   5  17      410.52      641.92     48.42 o 
 -11   5  17      122.27      131.08     42.51 o 
 -10   5  17      224.10      249.98     89.72 o 
  -9   5  17      250.48      171.72     86.60 o 
  -8   5  17       43.16       10.16     72.06 o 
  -7   5  17     2106.53     2123.67    180.56 o 
  -6   5  17       76.82       92.19     29.02 o 
  -5   5  17     2219.78     2064.18     80.24 o 
  -4   5  17      224.03      220.36     73.37 o 
  -3   5  17     1832.38     1806.34     48.87 o 
  -2   5  17      245.11      139.30     89.61 o 
  -1   5  17     3291.53     2748.99    242.01 o 
   0   5  17      160.30       55.09     31.39 o 
   1   5  17      385.00      215.80    222.34 o 
   2   5  17      146.53      -41.04     41.04 o 
   3   5  17      930.69      934.86    230.22 o 
   4   5  17        0.83       14.64     47.05 o 
   5   5  17     1758.29     1724.25    127.48 o 
   6   5  17        9.69       64.80     54.26 o 
   7   5  17      471.16      605.78    100.98 o 
   8   5  17        5.65       -5.08     47.19 o 
 -15   6  17     1155.84     1467.62    110.46 o 
 -14   6  17       38.15       91.81     66.43 o 
 -13   6  17     1982.49     2192.31    115.82 o 
 -12   6  17        4.36        4.72     61.11 o 
 -11   6  17     2198.25     2214.75    106.08 o 
 -10   6  17      497.29      508.26     58.55 o 
  -9   6  17     2269.30     2279.15     45.80 o 
  -8   6  17     1564.04     1568.29     39.72 o 
  -7   6  17     3342.29     3352.20     77.00 o 
  -6   6  17      422.57      404.32     33.60 o 
  -5   6  17     2652.14     2758.49     65.91 o 
  -4   6  17     1381.03     1123.16    150.51 o 
  -3   6  17     1443.88     1423.72    133.67 o 
  -2   6  17     1555.51     1328.23    113.89 o 
  -1   6  17     2452.52     2278.37    382.43 o 
   0   6  17     1796.71     1708.49     51.78 o 
   1   6  17     1219.39      733.90     41.96 o 
   2   6  17     3000.16     3305.32    139.82 o 
   3   6  17      716.82      589.91    268.88 o 
   4   6  17     1723.88     1907.15     84.79 o 
   5   6  17      250.95      205.24     69.24 o 
   6   6  17     1721.38     1693.63    243.58 o 
   7   6  17       85.47       62.58    116.32 o 
 -14   7  17     1663.90     1895.65    111.96 o 
 -13   7  17      574.81      654.95     89.18 o 
 -12   7  17     2061.68     2462.70    115.23 o 
 -11   7  17      413.25      558.95     79.13 o 
 -10   7  17     2509.28     2434.39    215.28 o 
  -9   7  17      140.67       80.28     52.82 o 
  -8   7  17     2538.06     2627.49    220.92 o 
  -7   7  17     1102.92     1237.84     50.69 o 
  -6   7  17     2158.11     2331.84     87.76 o 
  -5   7  17     4323.23     4618.90     94.21 o 
  -4   7  17     2422.81     2287.15    335.28 o 
  -3   7  17     7596.54     7800.11    143.21 o 
  -2   7  17     1584.03     1354.88    415.51 o 
  -1   7  17     3818.13     3663.63     93.54 o 
   0   7  17      540.67      523.44    331.90 o 
   1   7  17     2770.21     2929.59    671.22 o 
   2   7  17      219.39      132.34     53.43 o 
   3   7  17     3778.57     3834.24    294.49 o 
   4   7  17      125.37       97.99     57.87 o 
   5   7  17     4533.76     4475.20    293.67 o 
 -12   8  17       12.21       29.23     68.20 o 
 -11   8  17       14.00      -57.27     77.64 o 
 -10   8  17       47.62       49.28     41.64 o 
  -9   8  17        0.90       69.70     41.07 o 
  -8   8  17      120.27      138.59     68.72 o 
  -7   8  17        1.59       13.68     39.05 o 
  -6   8  17        7.90       28.64     47.04 o 
  -5   8  17      102.99       66.68     87.24 o 
  -4   8  17        0.68      -34.85     76.31 o 
  -3   8  17       77.92      -14.61     50.62 o 
  -2   8  17        0.61       -9.28     49.08 o 
  -1   8  17        5.77      -30.07     49.39 o 
   0   8  17       14.23       75.92     53.63 o 
   1   8  17        5.69       -8.17     56.24 o 
   2   8  17       90.33      154.26     98.90 o 
   3   8  17       43.08       72.52     63.33 o 
  -8   9  17      763.19      845.53    155.10 o 
  -7   9  17      563.93      629.47     51.36 o 
  -6   9  17      768.96      765.89     67.25 o 
  -5   9  17     1130.21     1292.40     73.48 o 
  -4   9  17     1530.16     1310.74    261.72 o 
  -3   9  17     1601.78     1480.35     81.12 o 
  -2   9  17     1827.95     1158.71     80.52 o 
  -1   9  17     1788.64     1647.88    370.76 o 
 -19   0  18     1416.90     1382.98    132.92 o 
 -18   0  18      163.52       -2.07     86.80 o 
 -16   0  18      303.56      -89.17     89.17 o 
 -15   0  18    10997.18    13573.03    209.71 o 
 -14   0  18      236.54       10.63     46.35 o 
 -12   0  18     1136.67      544.68     62.62 o 
 -11   0  18    11911.93    12224.07    234.26 o 
 -10   0  18      982.58      525.05     85.66 o 
  -9   0  18    12301.35    11708.99    172.21 o 
  -8   0  18      810.31      633.82    183.22 o 
  -7   0  18    14273.32    13808.79    272.10 o 
  -6   0  18       59.66       13.43     28.81 o 
  -5   0  18    29162.78    28205.46    388.67 o 
  -4   0  18     5169.03     5382.68    106.59 o 
  -3   0  18     6318.60     6087.75    141.58 o 
  -2   0  18     4147.35     3596.83    513.44 o 
  -1   0  18     4951.78     4812.32    175.80 o 
   0   0  18     6483.64     7221.12    433.89 o 
   1   0  18     9484.24    10095.81    536.23 o 
   2   0  18     2369.80     2162.46    403.73 o 
   3   0  18     2939.31     2989.20    418.46 o 
   4   0  18     1582.03     1565.84    301.64 o 
   5   0  18     1297.80     1115.11    478.38 o 
   6   0  18     4112.06     3568.56    565.16 o 
   7   0  18       37.42      -26.51     47.39 o 
   8   0  18     2638.73     2630.15    464.24 o 
   9   0  18       62.40       47.65     83.25 o 
 -18   1  18      514.81      651.03     68.55 o 
 -17   1  18        7.52       58.87     55.31 o 
 -16   1  18      113.18       11.56    146.58 o 
 -15   1  18      119.95      145.50     66.58 o 
 -14   1  18      269.12      329.24     62.45 o 
 -13   1  18        2.27       14.79     31.44 o 
 -12   1  18     1307.18     1472.32     45.64 o 
 -11   1  18       38.34       64.97     23.65 o 
 -10   1  18     1015.35     1087.79     95.31 o 
  -9   1  18       93.44       76.95     36.17 o 
  -8   1  18     2716.16     2781.55    141.99 o 
  -7   1  18      435.14      391.11     22.36 o 
  -6   1  18      700.83      816.57     26.39 o 
  -5   1  18      169.48      165.02     34.65 o 
  -4   1  18      651.58      805.01     34.91 o 
  -3   1  18       49.53       30.21     21.95 o 
  -2   1  18     2753.50     2601.73    111.07 o 
  -1   1  18      244.55      112.82     71.68 o 
   0   1  18     2365.72     1955.53    271.54 o 
   1   1  18     1261.42     1140.51    190.88 o 
   2   1  18      602.73      559.44    161.46 o 
   3   1  18      456.48      367.29     69.00 o 
   4   1  18      613.36      605.29     97.22 o 
   5   1  18      326.72      340.10     42.70 o 
   6   1  18       73.37       64.76     33.93 o 
   7   1  18      303.13      283.17     38.17 o 
   8   1  18       25.15        1.91     29.47 o 
   9   1  18      338.65      111.32    103.19 o 
 -18   2  18       93.99      -81.19     81.19 o 
 -16   2  18      449.67      -88.29     88.29 o 
 -15   2  18     4891.70     5690.97    152.35 o 
 -14   2  18      303.91      131.69     47.83 o 
 -13   2  18     3751.71     3390.10     94.63 o 
 -12   2  18      207.11        0.59     43.40 o 
 -11   2  18     5282.77     5365.93    170.47 o 
 -10   2  18      163.24      116.18     55.36 o 
  -9   2  18    13195.65    13425.86    145.25 o 
  -8   2  18      724.91      649.57    187.56 o 
  -7   2  18    15200.53    15401.27    302.67 o 
  -6   2  18      166.95      101.29    111.60 o 
  -5   2  18    14652.45    14949.28    195.74 o 
  -4   2  18     1246.41     1285.86    161.59 o 
  -3   2  18     5945.27     5762.72    132.74 o 
  -2   2  18     6971.71     6679.57    146.81 o 
  -1   2  18     4134.81     3726.96    428.36 o 
   0   2  18     3749.41     3666.44    643.43 o 
   1   2  18     4122.35     3706.65    458.35 o 
   2   2  18     1041.15     1050.26    266.71 o 
   3   2  18     2584.63     2420.91    214.58 o 
   4   2  18     1521.35     1344.66    257.02 o 
   5   2  18      118.32       95.36     72.33 o 
   6   2  18      826.06      764.55    252.80 o 
   7   2  18       13.22      -17.01     45.98 o 
   8   2  18      831.45      584.30    245.88 o 
   9   2  18        0.96       21.42     43.91 o 
 -18   3  18     1951.87     2377.14    125.86 o 
 -17   3  18      479.14      443.80     86.81 o 
 -16   3  18     1836.43     2398.98    119.06 o 
 -15   3  18      388.40      469.77     75.59 o 
 -14   3  18     5061.64     6433.51    147.04 o 
 -13   3  18      596.76      729.09     55.52 o 
 -12   3  18    13020.04    15404.45    235.18 o 
 -11   3  18        2.96      -40.45     40.45 o 
 -10   3  18    10773.88    11794.64    127.49 o 
  -9   3  18      763.67      748.31    239.82 o 
  -8   3  18    14366.29    15393.73    186.44 o 
  -7   3  18     3867.51     3864.95     70.65 o 
  -6   3  18    10853.72    11707.32    169.42 o 
  -5   3  18     3768.49     3589.48     71.44 o 
  -4   3  18    10514.08    11158.58    168.95 o 
  -3   3  18     7853.45     8291.38    395.49 o 
  -2   3  18    12335.15    12550.93    180.71 o 
  -1   3  18    12858.09    12748.91    645.64 o 
   0   3  18     3691.93     3318.75    577.43 o 
   1   3  18     9216.80     9826.36    216.44 o 
   2   3  18      138.81      144.81     33.08 o 
   3   3  18     6911.08     7414.64    130.44 o 
   4   3  18      214.79      141.88     93.59 o 
   5   3  18     2867.89     2867.51     88.80 o 
   6   3  18       20.66      -49.34     49.34 o 
   7   3  18     1567.33     1689.97     82.42 o 
   8   3  18       64.28        2.90     44.67 o 
   9   3  18     1445.12     1113.58    249.25 o 
 -17   4  18      147.56      -87.69     87.69 o 
 -16   4  18       78.22      -64.95     81.78 o 
 -15   4  18      130.31      -21.26     70.56 o 
 -14   4  18       79.33       19.78     62.59 o 
 -13   4  18        2.31      -11.22     60.52 o 
 -12   4  18      253.10       79.72     43.40 o 
 -11   4  18       68.45       25.39     41.63 o 
 -10   4  18        8.85       39.55     27.97 o 
  -9   4  18       11.41       23.40     23.44 o 
  -8   4  18        3.26      -23.60     23.60 o 
  -7   4  18      146.12       86.72     56.69 o 
  -6   4  18       93.86       25.41     27.19 o 
  -5   4  18        1.21      -26.57     36.61 o 
  -4   4  18      716.37      570.51     35.76 o 
  -3   4  18        5.35       22.89     28.47 o 
  -2   4  18     2009.17     1847.00    113.03 o 
  -1   4  18      438.71      270.63    197.99 o 
   0   4  18      101.33       58.26     57.72 o 
   1   4  18      573.33      323.61     82.68 o 
   2   4  18       42.83       51.30     51.96 o 
   3   4  18     1263.94     1302.99     46.05 o 
   4   4  18      437.56      582.93    174.21 o 
   5   4  18      281.44      299.26     52.46 o 
   6   4  18       17.95      -34.19     50.10 o 
   7   4  18      165.98       95.95     52.27 o 
   8   4  18       12.79       -3.29     45.40 o 
 -16   5  18     1798.15     2194.14    124.67 o 
 -15   5  18       41.90       64.95     74.69 o 
 -14   5  18     3047.36     3534.33    126.51 o 
 -13   5  18        1.41       59.34     63.47 o 
 -12   5  18     3353.91     3964.24    126.24 o 
 -11   5  18      249.77      207.86     67.91 o 
 -10   5  18     5772.76     6089.08    218.80 o 
  -9   5  18     1991.63     1985.56    349.78 o 
  -8   5  18     5785.40     6164.37    175.23 o 
  -7   5  18      715.17      704.12     70.14 o 
  -6   5  18     4528.19     5362.11    119.96 o 
  -5   5  18      445.75      409.94     91.98 o 
  -4   5  18     4779.40     4977.98    136.69 o 
  -3   5  18     2258.61     2130.64    191.94 o 
  -2   5  18     6233.86     6166.68    389.91 o 
  -1   5  18     1639.15     1406.15    275.20 o 
   0   5  18     6953.13     6687.04    437.98 o 
   1   5  18     2987.88     2802.64    477.26 o 
   2   5  18     2125.49     1908.44    363.60 o 
   3   5  18     1945.41     1987.03     78.66 o 
   4   5  18     1056.17     1152.10    302.88 o 
   5   5  18     2457.16     2659.53    376.34 o 
   6   5  18      668.14      755.54    298.99 o 
   7   5  18     2184.72     2224.29     96.42 o 
 -15   6  18      616.82      959.10    106.01 o 
 -14   6  18       51.63       45.17     73.22 o 
 -13   6  18     1620.79     1799.06    112.55 o 
 -12   6  18       38.78       20.67     59.34 o 
 -11   6  18      939.26      744.84     91.26 o 
 -10   6  18      153.71      128.82     38.00 o 
  -9   6  18      846.43      943.92     51.71 o 
  -8   6  18        8.98       13.87     35.07 o 
  -7   6  18     1358.76     1258.14    135.29 o 
  -6   6  18      148.16      189.44     29.40 o 
  -5   6  18     1675.27     1820.69     46.77 o 
  -4   6  18     1668.48     1663.91     47.26 o 
  -3   6  18     2223.59     2408.41    181.29 o 
  -2   6  18     1856.53     1580.56     48.17 o 
  -1   6  18      698.80      438.06    133.04 o 
   0   6  18      499.76      393.43     57.20 o 
   1   6  18      207.45      123.66     51.23 o 
   2   6  18     1034.90     1066.76    180.46 o 
   3   6  18      292.17      236.37     58.00 o 
   4   6  18     2933.36     2999.25    166.11 o 
   5   6  18      339.71      167.50     62.70 o 
   6   6  18     2145.51     2244.51    168.86 o 
 -13   7  18        0.06        9.15     72.03 o 
 -12   7  18      901.53     1007.94     91.55 o 
 -11   7  18        3.17       21.55     67.90 o 
 -10   7  18     1159.12     1122.42    205.87 o 
  -9   7  18       17.78       96.21     39.41 o 
  -8   7  18     1034.34      881.19    150.53 o 
  -7   7  18        7.65       19.62     35.77 o 
  -6   7  18     1357.74     1260.06    130.12 o 
  -5   7  18       88.69      130.03     46.07 o 
  -4   7  18     1209.25     1304.83    150.93 o 
  -3   7  18      309.21      266.29    131.24 o 
  -2   7  18      973.61      800.76    361.35 o 
  -1   7  18      138.57      151.53     77.79 o 
   0   7  18      519.10      297.98    308.28 o 
   1   7  18      216.07      170.56     52.19 o 
   2   7  18      488.27      265.70    131.99 o 
   3   7  18      200.32      163.84     62.63 o 
   4   7  18      243.46      163.86     85.03 o 
 -10   8  18        6.87       -6.59     42.25 o 
  -9   8  18     2144.37     2626.78     92.05 o 
  -8   8  18       75.41       50.07     42.84 o 
  -7   8  18     1915.17     2220.18    158.45 o 
  -6   8  18     1048.85     1060.51    177.50 o 
  -5   8  18     2825.02     3031.93     90.05 o 
  -4   8  18     2415.35     2472.45    268.91 o 
  -3   8  18     2920.00     2807.67    273.10 o 
  -2   8  18     1934.27     1488.60    199.43 o 
  -1   8  18     1657.45     1336.90    231.60 o 
   0   8  18     1526.01     1296.11     81.36 o 
   1   8  18      667.26      326.73    237.86 o 
 -18   1  19     1613.89     2301.83     85.85 o 
 -17   1  19      996.97     1081.21     70.06 o 
 -16   1  19     3758.96     4660.27     98.68 o 
 -15   1  19     1057.49     1288.03     66.93 o 
 -14   1  19     4671.61     5841.22    100.31 o 
 -13   1  19      213.50      204.05     60.53 o 
 -12   1  19     4447.20     5339.48    112.70 o 
 -11   1  19       87.45       89.76     24.35 o 
 -10   1  19    10482.29    11469.79    206.14 o 
  -9   1  19      349.85      342.03    105.91 o 
  -8   1  19    23845.49    25604.74    349.33 o 
  -7   1  19       27.36       60.23     20.03 o 
  -6   1  19    14649.58    14696.38    314.89 o 
  -5   1  19       40.57       28.76     20.75 o 
  -4   1  19    17395.74    18174.43    296.83 o 
  -3   1  19     9006.11     9563.15    147.62 o 
  -2   1  19    10571.08    10942.10    229.91 o 
  -1   1  19     3986.08     3682.45    228.94 o 
   0   1  19     7383.80     7706.41    262.26 o 
   1   1  19     2389.11     2320.35    204.29 o 
   2   1  19     6827.61     6923.40     91.99 o 
   3   1  19     3730.83     3608.05    138.55 o 
   4   1  19     4208.58     4467.99    106.81 o 
   5   1  19     3054.23     3093.18     66.26 o 
   6   1  19      374.90      327.98     57.11 o 
   7   1  19     2744.35     2560.22     66.71 o 
   8   1  19      173.78       37.79     53.30 o 
 -18   2  19      191.02      125.77     86.80 o 
 -17   2  19      417.50      -23.92     94.19 o 
 -16   2  19      245.31      -85.92     85.92 o 
 -15   2  19     1026.80      971.39     97.46 o 
 -14   2  19     1732.79     1057.37     96.31 o 
 -13   2  19     2608.80     1914.61     79.50 o 
 -12   2  19      745.67      231.23     53.75 o 
 -11   2  19     6085.22     6044.20    169.33 o 
 -10   2  19     1052.44      960.10    225.60 o 
  -9   2  19     6655.03     6983.71    136.04 o 
  -8   2  19      104.55       -7.26     64.62 o 
  -7   2  19     9242.61     9681.15    150.51 o 
  -6   2  19      368.93      331.07    200.64 o 
  -5   2  19     6427.90     6584.83    164.21 o 
  -4   2  19      102.22      100.87     70.41 o 
  -3   2  19     8590.36     8758.62    149.45 o 
  -2   2  19      447.15      300.30     44.44 o 
  -1   2  19     5969.70     5700.94    611.65 o 
   0   2  19     3840.50     3561.05    514.16 o 
   1   2  19     3315.22     2718.61    352.73 o 
   2   2  19     3166.20     2984.07    439.47 o 
   3   2  19     1614.66     1285.58    377.71 o 
   4   2  19     1941.11     1848.26    412.62 o 
   5   2  19      453.79      393.71    215.11 o 
   6   2  19     1501.28     1428.47    221.11 o 
   7   2  19      105.79       65.65     54.77 o 
   8   2  19     1047.53      807.56    262.46 o 
 -17   3  19        3.42      -81.48     81.48 o 
 -16   3  19     1114.20     1135.63    111.35 o 
 -15   3  19        4.11      -52.84     68.49 o 
 -14   3  19      923.47      851.45     83.58 o 
 -13   3  19        1.44       -5.90     59.63 o 
 -12   3  19     1362.68     1475.21     63.81 o 
 -11   3  19      420.99      385.33     49.61 o 
 -10   3  19     1518.37     1434.92    244.05 o 
  -9   3  19       48.62       66.82     33.21 o 
  -8   3  19     3934.82     3942.81     79.50 o 
  -7   3  19        3.13       10.43     27.42 o 
  -6   3  19     3394.22     3133.25     63.14 o 
  -5   3  19       15.38       65.99     28.24 o 
  -4   3  19      900.67      747.21     44.45 o 
  -3   3  19       59.80       30.99     68.79 o 
  -2   3  19      550.88      333.79    171.57 o 
  -1   3  19      115.53       93.38     50.19 o 
   0   3  19     3054.50     2328.10    739.82 o 
   1   3  19       15.46       96.35     43.69 o 
   2   3  19     1932.82     1716.89    228.70 o 
   3   3  19       62.40      100.17    104.07 o 
   4   3  19     1314.13     1338.45    285.49 o 
   5   3  19       24.68        2.95     46.01 o 
   6   3  19      364.95      355.21     61.41 o 
   7   3  19      116.03       41.78     62.15 o 
 -16   4  19      188.05      -84.73     84.73 o 
 -15   4  19     2196.01     2683.85    121.15 o 
 -14   4  19      799.94      556.67     87.12 o 
 -13   4  19     4964.69     5119.99    152.06 o 
 -12   4  19      609.03      238.01     75.89 o 
 -11   4  19     6569.41     7097.49    156.62 o 
 -10   4  19       94.09       66.08     25.15 o 
  -9   4  19    10012.64    11234.79    248.42 o 
  -8   4  19      306.93      159.67     40.77 o 
  -7   4  19     7433.54     7481.15    124.93 o 
  -6   4  19      251.14      265.95     31.93 o 
  -5   4  19     6595.93     6547.38    186.11 o 
  -4   4  19     1462.91     1419.47     45.29 o 
  -3   4  19     6037.76     6281.46    285.53 o 
  -2   4  19     1619.84     1484.97     51.55 o 
  -1   4  19     5406.66     5450.42    462.85 o 
   0   4  19     2927.19     2658.32     83.95 o 
   1   4  19     4483.39     4324.05    102.77 o 
   2   4  19     3138.83     2979.23    488.66 o 
   3   4  19      968.78     1120.49    369.62 o 
   4   4  19     1987.45     2188.33    371.10 o 
   5   4  19      752.38      766.44    301.51 o 
   6   4  19     1565.04     1643.44    327.45 o 
   7   4  19      620.22      365.46    220.29 o 
 -15   5  19       49.33      -40.45     76.17 o 
 -14   5  19      118.49      264.53     72.92 o 
 -13   5  19      299.59      326.55     75.00 o 
 -12   5  19      194.86      208.74     71.74 o 
 -11   5  19      740.55      750.68     79.73 o 
 -10   5  19       56.38       37.39     35.80 o 
  -9   5  19      750.86      761.07    226.07 o 
  -8   5  19      222.82      229.95    140.93 o 
  -7   5  19      430.03      388.57     32.55 o 
  -6   5  19      584.04      785.47     76.63 o 
  -5   5  19      559.01      477.95     54.78 o 
  -4   5  19     1585.44     1606.02    215.81 o 
  -3   5  19      883.87      716.33    126.26 o 
  -2   5  19      284.69      243.74    136.85 o 
  -1   5  19      153.22       43.16     29.96 o 
   0   5  19       27.46      -20.72     69.97 o 
   1   5  19      294.86      235.02     77.65 o 
   2   5  19       98.53       54.51     48.17 o 
   3   5  19     1123.99      739.12    172.19 o 
   4   5  19      190.91      138.07     55.87 o 
   5   5  19     1383.62     1367.18    111.80 o 
   6   5  19       42.64       14.90     56.77 o 
 -14   6  19       60.03      160.31     71.44 o 
 -13   6  19     1920.73     1725.10    115.52 o 
 -12   6  19       34.98      -25.39     66.13 o 
 -11   6  19     2341.55     2271.22    115.25 o 
 -10   6  19       40.99       -8.78     37.60 o 
  -9   6  19     3514.30     4180.86     84.33 o 
  -8   6  19       56.57       36.90     48.71 o 
  -7   6  19     2016.64     2036.54    110.35 o 
  -6   6  19      214.37      223.48     46.00 o 
  -5   6  19     2140.22     2262.75     74.65 o 
  -4   6  19      200.83      195.75     47.55 o 
  -3   6  19     1834.74     1718.56    180.67 o 
  -2   6  19      943.08      605.41    149.15 o 
  -1   6  19     2198.58     1805.96    203.59 o 
   0   6  19      755.60      542.51     86.23 o 
   1   6  19     1713.57     1294.19    153.18 o 
   2   6  19      515.18      448.77    142.92 o 
   3   6  19     1047.21     1005.53    227.56 o 
   4   6  19      365.87      307.45     66.90 o 
 -12   7  19     2334.81     2854.11    127.65 o 
 -11   7  19       34.65      -69.97     69.97 o 
 -10   7  19     1585.87     1608.56    242.63 o 
  -9   7  19       14.80      -33.29     39.62 o 
  -8   7  19     1521.87     1568.55    173.59 o 
  -7   7  19       13.28       13.20     37.98 o 
  -6   7  19     2963.76     3352.47    364.74 o 
  -5   7  19      570.96      519.92    157.09 o 
  -4   7  19     2876.97     3179.42    221.97 o 
  -3   7  19      947.79      853.41    140.58 o 
  -2   7  19     1339.58     1099.75    388.57 o 
  -1   7  19      776.88      604.90    186.78 o 
   0   7  19      704.85      628.76    347.42 o 
   1   7  19      730.82      477.41    287.77 o 
   2   7  19      430.70      125.40     75.88 o 
  -8   8  19        8.09       48.00     42.63 o 
  -7   8  19       28.22      154.86     42.52 o 
  -6   8  19        0.02       26.04     72.77 o 
  -5   8  19       80.56       41.99     55.29 o 
  -4   8  19        9.85      -11.96     57.72 o 
  -3   8  19        0.85       13.42     49.26 o 
  -2   8  19       16.03       46.17     52.39 o 
  -1   8  19        0.88      -54.91    108.64 o 
 -17   0  20     1790.02     1354.54    112.26 o 
 -16   0  20      780.76     -116.65    116.65 o 
 -15   0  20     2581.38     2430.47    125.01 o 
 -14   0  20      867.43      642.34     95.10 o 
 -13   0  20     1705.13      848.49     95.72 o 
 -12   0  20      194.40      -38.68     38.68 o 
 -10   0  20       17.19      -29.52     29.52 o 
  -9   0  20    11591.40    12226.85    432.29 o 
  -8   0  20     1008.09     1014.55    369.11 o 
  -7   0  20    11934.54    12901.02    235.42 o 
  -6   0  20      843.35      664.62    291.50 o 
  -5   0  20    12067.27    12226.24    232.18 o 
  -4   0  20      166.97       38.17    132.27 o 
  -3   0  20    17353.77    18126.57    499.56 o 
  -2   0  20     2437.97     2278.34    735.79 o 
  -1   0  20     7068.05     7406.01    177.41 o 
   0   0  20      536.27      393.94    298.84 o 
   1   0  20    11755.86    11645.55    607.48 o 
   2   0  20      688.94      614.45    319.97 o 
   3   0  20     7335.87     7402.14    558.98 o 
   4   0  20     1969.93     1881.83    343.63 o 
   5   0  20     1822.30     1679.15    573.75 o 
   6   0  20     2784.85     3005.63    497.12 o 
   7   0  20     1438.70     1072.96    480.15 o 
 -17   1  20       35.53      -22.93     57.92 o 
 -16   1  20      150.87      106.00     62.69 o 
 -15   1  20       62.29       58.71    120.75 o 
 -14   1  20       45.04       95.55    144.37 o 
 -13   1  20      420.68      309.36     54.85 o 
 -12   1  20      441.54      498.89     72.93 o 
 -11   1  20      128.58      100.98     23.91 o 
 -10   1  20      797.29      957.62     91.33 o 
  -9   1  20      194.12       75.02     42.71 o 
  -8   1  20      626.34      624.64     96.21 o 
  -7   1  20      328.99      258.40     22.29 o 
  -6   1  20     1508.10     1488.64     31.45 o 
  -5   1  20      254.79      256.60     26.25 o 
  -4   1  20     1897.41     2079.88     70.50 o 
  -3   1  20       10.83      -13.06     20.21 o 
  -2   1  20     2202.82     1839.62    172.45 o 
  -1   1  20        3.80       -4.32     27.74 o 
   0   1  20     2250.74     1678.48    279.86 o 
   1   1  20      375.88      273.24     41.73 o 
   2   1  20     1702.82     1525.44    148.57 o 
   3   1  20      148.43      198.03     44.17 o 
   4   1  20      382.25      270.44    100.20 o 
   5   1  20      101.25       47.50     38.35 o 
   6   1  20      251.73      248.48     62.39 o 
   7   1  20      253.05       88.49     76.75 o 
 -17   2  20      929.61      453.03    104.25 o 
 -16   2  20      664.54      -96.56     96.56 o 
 -15   2  20     1923.66     1647.73    116.70 o 
 -14   2  20      619.33      261.63     79.73 o 
 -13   2  20     2706.88     1787.84    113.79 o 
 -12   2  20       95.29      -57.87     57.87 o 
 -11   2  20     4999.25     4739.55    147.05 o 
 -10   2  20      322.69      166.34    102.12 o 
  -9   2  20    10074.60    10601.01    224.64 o 
  -8   2  20      265.53      167.37     86.49 o 
  -7   2  20    11488.23    11672.30    194.25 o 
  -6   2  20       60.70        1.05     28.91 o 
  -5   2  20     8699.10     9201.21    141.44 o 
  -4   2  20     2241.30     2189.59    124.86 o 
  -3   2  20     5225.51     5445.29    187.18 o 
  -2   2  20     1816.69     1848.00    117.15 o 
  -1   2  20     6031.40     5629.81    203.07 o 
   0   2  20     1543.39     1189.12    392.62 o 
   1   2  20     5850.41     5340.98    289.02 o 
   2   2  20      384.43      191.54    243.15 o 
   3   2  20     2658.67     2330.30    400.77 o 
   4   2  20      415.25      441.44    103.79 o 
   5   2  20      775.67      561.57    294.28 o 
   6   2  20     1107.81     1225.36     75.10 o 
   7   2  20      212.27      287.29    107.91 o 
 -16   3  20      678.16      740.90    106.90 o 
 -15   3  20     1874.85     2343.15    114.04 o 
 -14   3  20     1616.89     1900.11    103.10 o 
 -13   3  20     2944.11     3510.94    128.87 o 
 -12   3  20     4520.80     5445.16    139.61 o 
 -11   3  20      731.75      841.94     79.73 o 
 -10   3  20     8625.38     9987.52    257.72 o 
  -9   3  20      159.89       67.42     71.16 o 
  -8   3  20     8589.10     9306.65    130.66 o 
  -7   3  20       87.49       40.34     29.30 o 
  -6   3  20     7650.65     7871.02    125.86 o 
  -5   3  20        1.34       28.45     27.97 o 
  -4   3  20     6522.76     7088.39    122.49 o 
  -3   3  20       67.56       12.41     29.53 o 
  -2   3  20     6277.49     6426.24    686.25 o 
  -1   3  20      629.48      507.78    236.54 o 
   0   3  20     8192.15     8186.20    177.77 o 
   1   3  20     3300.49     2844.97    639.32 o 
   2   3  20     2296.09     2130.47    239.95 o 
   3   3  20     1801.94     1572.49    260.43 o 
   4   3  20      892.33      946.69    208.80 o 
   5   3  20     1272.98     1330.02    226.70 o 
   6   3  20      757.66      574.90     69.74 o 
 -15   4  20       96.20      134.92     77.94 o 
 -14   4  20       67.90       15.35     64.65 o 
 -13   4  20       19.70       49.60     71.74 o 
 -12   4  20      167.13       85.32     64.36 o 
 -11   4  20        1.15      -59.04     59.04 o 
 -10   4  20     1646.02     1347.82    115.05 o 
  -9   4  20      116.43       54.19     59.32 o 
  -8   4  20      117.10       27.17     31.80 o 
  -7   4  20       54.30       11.28     28.33 o 
  -6   4  20       72.68      100.23     29.08 o 
  -5   4  20      314.90      218.90     60.09 o 
  -4   4  20       92.82       90.77     29.21 o 
  -3   4  20      273.00      209.29     32.22 o 
  -2   4  20       44.96        7.52     28.91 o 
  -1   4  20      424.92      132.21    136.27 o 
   0   4  20       29.16       72.97     45.72 o 
   1   4  20      218.56        1.73     78.09 o 
   2   4  20      117.30        8.44     48.61 o 
   3   4  20      101.21       94.65    155.00 o 
   4   4  20      156.61       87.75     59.49 o 
   5   4  20       10.91       17.12     53.46 o 
 -14   5  20     1182.83     1271.51     96.88 o 
 -13   5  20      289.03      325.96     78.24 o 
 -12   5  20     2876.42     3519.27    126.21 o 
 -11   5  20      152.49      189.54     69.68 o 
 -10   5  20     2567.56     2806.95    234.60 o 
  -9   5  20      135.57      156.03     64.82 o 
  -8   5  20     3441.68     3850.21     88.78 o 
  -7   5  20       58.39       74.94     50.48 o 
  -6   5  20     3904.44     3753.30    221.64 o 
  -5   5  20       77.71       53.78     43.52 o 
  -4   5  20     3962.88     4153.29    175.07 o 
  -3   5  20       61.04       68.75     46.41 o 
  -2   5  20     4778.01     4917.01    455.56 o 
  -1   5  20      401.69      123.10    157.23 o 
   0   5  20     5043.66     4738.66    865.03 o 
   1   5  20      320.98      131.27    206.68 o 
   2   5  20     2929.44     2787.25    283.89 o 
   3   5  20      594.78      540.83    180.57 o 
   4   5  20     1713.69     1449.69     89.09 o 
 -13   6  20     1050.04      883.66    101.01 o 
 -12   6  20      294.74      435.80     78.24 o 
 -11   6  20      341.08      292.31     81.49 o 
 -10   6  20      817.28      791.99     93.33 o 
  -9   6  20      438.11      334.22     46.34 o 
  -8   6  20      612.57      432.70     60.85 o 
  -7   6  20     1459.89     1379.19    123.10 o 
  -6   6  20      211.85      355.48     69.97 o 
  -5   6  20     2798.00     2842.03     84.35 o 
  -4   6  20       13.83       92.66     47.99 o 
  -3   6  20     2172.49     2086.24     80.23 o 
  -2   6  20        4.28      -24.46     43.00 o 
  -1   6  20      677.24      570.11    175.41 o 
   0   6  20       26.97       50.54     48.70 o 
   1   6  20      703.86      425.96     80.32 o 
   2   6  20      192.22      181.11     54.89 o 
   3   6  20      862.92      502.18     85.35 o 
 -10   7  20     1395.74     1322.12    133.53 o 
  -9   7  20       37.66        1.61     41.39 o 
  -8   7  20     1457.72     1498.84    142.81 o 
  -7   7  20      102.70      126.05     42.88 o 
  -6   7  20     1619.92     1485.66    175.62 o 
  -5   7  20      242.52      156.28     52.80 o 
  -4   7  20      714.23      699.39    208.04 o 
  -3   7  20      348.31      315.57     64.81 o 
  -2   7  20      392.18      100.20    138.04 o 
  -1   7  20      348.36      124.46    146.01 o 
   0   7  20      192.86       99.11     54.97 o 
 -16   1  21     1170.57     1389.34     78.41 o 
 -15   1  21     1107.55     1557.88     72.04 o 
 -14   1  21     1529.70     1877.80     99.70 o 
 -13   1  21      225.21      174.67     50.71 o 
 -12   1  21      917.89     1122.01     83.58 o 
 -11   1  21       88.91      113.39     41.12 o 
 -10   1  21     2903.19     2770.48     86.98 o 
  -9   1  21     1759.21     1809.37    148.19 o 
  -8   1  21     5972.92     6044.67    230.84 o 
  -7   1  21      675.64      576.61     38.06 o 
  -6   1  21     7360.37     7760.05    134.68 o 
  -5   1  21      275.07      187.90     27.91 o 
  -4   1  21     6027.37     6399.30     81.80 o 
  -3   1  21      294.09      304.02     51.01 o 
  -2   1  21     4912.29     4715.27    300.98 o 
  -1   1  21      387.94      144.02     86.13 o 
   0   1  21     8590.75     9281.43    346.05 o 
   1   1  21        8.29      -32.19     32.19 o 
   2   1  21     6791.57     6796.08     98.29 o 
   3   1  21       14.21       35.76     34.82 o 
   4   1  21     4352.07     4195.26    303.12 o 
   5   1  21     1038.15      957.91    163.06 o 
   6   1  21     2012.75     1594.37    142.09 o 
 -16   2  21      514.25      510.54     99.80 o 
 -15   2  21      367.36       89.17     85.63 o 
 -14   2  21     1145.63      781.81     93.33 o 
 -13   2  21      575.15      -17.42     73.23 o 
 -12   2  21      652.99      207.89     77.37 o 
 -11   2  21     2570.45     1534.17    109.65 o 
 -10   2  21      608.75      623.47    148.55 o 
  -9   2  21     2811.90     2531.69    213.19 o 
  -8   2  21      383.58      326.32    114.22 o 
  -7   2  21     3380.36     3188.11    160.10 o 
  -6   2  21      460.73      263.65    212.60 o 
  -5   2  21     4901.84     5021.25    104.50 o 
  -4   2  21       11.92        9.89     46.79 o 
  -3   2  21     3890.25     4084.19    196.22 o 
  -2   2  21      115.07       45.94     30.96 o 
  -1   2  21     6093.02     5665.61    682.88 o 
   0   2  21       51.23      -20.15     44.57 o 
   1   2  21     5289.98     4862.35    560.25 o 
   2   2  21      551.75      341.14    304.15 o 
   3   2  21     1748.05     1508.44    367.37 o 
   4   2  21      231.08      160.54    120.46 o 
   5   2  21     1744.08     1291.29    413.74 o 
 -15   3  21      325.75      494.85     82.67 o 
 -14   3  21      408.95      550.08     79.43 o 
 -13   3  21       20.83      247.10     69.38 o 
 -12   3  21      484.99      648.14     76.77 o 
 -11   3  21       40.38      128.42     71.15 o 
 -10   3  21     2011.99     1891.13    178.87 o 
  -9   3  21       33.35       -4.07     34.27 o 
  -8   3  21     2809.61     2844.19     77.20 o 
  -7   3  21       61.20       94.76     27.66 o 
  -6   3  21     1570.16     1535.08     44.21 o 
  -5   3  21        2.85      -26.20     26.20 o 
  -4   3  21     1658.74     1201.40    159.68 o 
  -3   3  21      901.29      724.40    235.38 o 
  -2   3  21     1613.87     1338.11    494.10 o 
  -1   3  21      622.83      216.23    163.30 o 
   0   3  21     3494.56     3027.15    851.34 o 
   1   3  21        9.19       32.85     49.83 o 
   2   3  21     1069.65      977.39    235.39 o 
   3   3  21        4.69       18.07     50.93 o 
   4   3  21      235.81       85.73     53.34 o 
   5   3  21      110.14      136.33     59.93 o 
 -14   4  21     1472.52     1814.88    109.00 o 
 -13   4  21     2118.29     1331.98    114.94 o 
 -12   4  21     1559.10     1276.75    106.35 o 
 -11   4  21     2852.15     2665.71    124.73 o 
 -10   4  21      714.23      762.19    150.69 o 
  -9   4  21     4560.01     4881.92    257.32 o 
  -8   4  21      279.21       80.53     64.95 o 
  -7   4  21     5113.53     5022.93    177.37 o 
  -6   4  21      292.12      273.99    109.69 o 
  -5   4  21     4322.10     4844.01    166.81 o 
  -4   4  21      375.65      325.69     57.72 o 
  -3   4  21     5380.49     5709.73    239.38 o 
  -2   4  21      175.37       30.66     48.52 o 
  -1   4  21     6643.22     6206.34    430.29 o 
   0   4  21      248.14       73.20     51.88 o 
   1   4  21     5548.58     5319.61    338.35 o 
   2   4  21      370.03      247.13    208.01 o 
   3   4  21     3218.71     2872.59    353.09 o 
   4   4  21      171.23      218.77     80.01 o 
 -13   5  21      328.22      333.05     78.54 o 
 -12   5  21       88.80       43.69     69.97 o 
 -11   5  21      873.17      567.02     81.80 o 
 -10   5  21       51.38       53.76     38.05 o 
  -9   5  21      968.85      828.36    239.06 o 
  -8   5  21       15.69       35.56     36.29 o 
  -7   5  21      318.50      418.95     49.69 o 
  -6   5  21      422.06      234.15    106.30 o 
  -5   5  21      302.47      277.24    162.39 o 
  -4   5  21      727.59      737.01    163.01 o 
  -3   5  21      299.00       -0.59     68.50 o 
  -2   5  21      162.90       86.17    139.35 o 
  -1   5  21      181.67       65.49     49.12 o 
   0   5  21       13.43      -22.44     48.41 o 
   1   5  21        1.04       26.30     51.14 o 
   2   5  21      255.05      156.97    134.34 o 
   3   5  21       23.83       37.84     56.29 o 
 -11   6  21     2007.15     2078.79    119.66 o 
 -10   6  21      187.38      212.66     43.25 o 
  -9   6  21     3016.09     3227.54    221.84 o 
  -8   6  21       64.44       47.45     53.98 o 
  -7   6  21     3455.26     3478.53    106.85 o 
  -6   6  21        5.89       -0.31     50.78 o 
  -5   6  21     2789.75     2848.59     88.19 o 
  -4   6  21      141.07      154.74     53.22 o 
  -3   6  21     2103.08     2049.69     84.60 o 
  -2   6  21      372.86      101.76     53.42 o 
  -1   6  21     1980.55     1342.28    238.72 o 
   0   6  21      326.48       61.15     56.73 o 
  -7   7  21      213.22      198.67     69.37 o 
  -6   7  21     3599.99     3825.39    576.78 o 
  -5   7  21       45.32       78.84     85.76 o 
  -4   7  21     2507.48     2313.07     94.54 o 
 -16   0  22     1441.59     1766.99    120.22 o 
 -15   0  22      514.72      122.54     85.63 o 
 -14   0  22      380.71      -49.90     72.93 o 
 -13   0  22      661.63      -68.21     68.21 o 
 -12   0  22      305.78        7.68     73.22 o 
 -11   0  22      951.90       98.05     80.04 o 
 -10   0  22     1077.40      644.57    123.31 o 
  -9   0  22     2124.15     1690.11    231.53 o 
  -8   0  22     2431.86     2325.48    251.61 o 
  -7   0  22     5042.22     4430.25    239.36 o 
  -6   0  22     1533.33     1388.77    396.75 o 
  -5   0  22     1761.41     1422.49    254.08 o 
  -4   0  22      537.47      599.45    313.15 o 
  -3   0  22     2835.71     2875.10    379.38 o 
  -2   0  22      218.66      292.89     69.09 o 
  -1   0  22     7682.33     7815.95    173.27 o 
   0   0  22      667.39      481.49    351.71 o 
   1   0  22     5159.17     5266.83    415.67 o 
   2   0  22      201.99      121.89    139.06 o 
   3   0  22     5090.98     5345.70    839.39 o 
   4   0  22      104.37       44.09    110.71 o 
 -15   1  22       52.31       98.64     51.77 o 
 -14   1  22       77.03       24.61     47.97 o 
 -13   1  22      120.39       87.09     75.88 o 
 -12   1  22       91.67       28.69     50.04 o 
 -11   1  22       14.55       51.71     34.43 o 
 -10   1  22      382.81      509.14     54.25 o 
  -9   1  22       83.60       31.97     24.42 o 
  -8   1  22       28.81       33.43     23.51 o 
  -7   1  22       38.35       19.07     21.82 o 
  -6   1  22       34.80       36.47     18.77 o 
  -5   1  22      230.91      240.76     48.33 o 
  -4   1  22       94.04       65.93     34.96 o 
  -3   1  22      280.05      291.05     34.29 o 
  -2   1  22      596.65      381.42     91.16 o 
  -1   1  22      784.59      451.80    121.30 o 
   0   1  22     1142.15      761.05    243.64 o 
   1   1  22       29.42        1.51     32.77 o 
   2   1  22      712.70      607.41     69.43 o 
   3   1  22        2.29      -36.68     36.68 o 
   4   1  22      701.47      365.83     48.30 o 
 -15   2  22      370.93      247.43     86.22 o 
 -14   2  22      446.07      -14.17     76.18 o 
 -13   2  22     1048.77      142.06     90.67 o 
 -12   2  22      328.20      235.32     74.11 o 
 -11   2  22     1073.83      257.55     87.13 o 
 -10   2  22      588.52      542.83    118.41 o 
  -9   2  22     3756.00     3536.37    309.08 o 
  -8   2  22      448.79      459.46    160.08 o 
  -7   2  22     3419.16     3043.93    271.85 o 
  -6   2  22      155.48       43.00    149.39 o 
  -5   2  22     2374.94     2046.32    364.38 o 
  -4   2  22       79.76       13.88     63.47 o 
  -3   2  22     5113.72     5506.23    102.40 o 
  -2   2  22      860.71      451.30    313.49 o 
  -1   2  22     2980.31     2707.02    415.15 o 
   0   2  22       13.24      -20.67     48.00 o 
   1   2  22     3098.89     2961.21    430.83 o 
   2   2  22        2.41       42.49     48.91 o 
   3   2  22     1526.44      877.68    230.12 o 
   4   2  22      232.76      202.81     92.12 o 
 -14   3  22      694.66      799.38     85.64 o 
 -13   3  22     2272.66     2477.36    123.22 o 
 -12   3  22     2384.35     2572.06    115.84 o 
 -11   3  22     1401.12     1293.80     95.71 o 
 -10   3  22     3937.84     4262.39    192.96 o 
  -9   3  22      995.63      952.77    278.31 o 
  -8   3  22     3869.84     4168.41    963.51 o 
  -7   3  22      262.04      290.02     46.03 o 
  -6   3  22     2258.50     2217.25     74.37 o 
  -5   3  22      919.60      774.11     57.85 o 
  -4   3  22     2929.76     2766.56    383.37 o 
  -3   3  22      517.59      409.23    218.07 o 
  -2   3  22     2862.65     2654.97    622.92 o 
  -1   3  22      117.97      -46.39     46.39 o 
   0   3  22     3759.06     3310.71    890.71 o 
   1   3  22      223.43       40.41    204.90 o 
   2   3  22     2830.38     2592.00    108.17 o 
   3   3  22       75.18        2.66     70.56 o 
 -13   4  22       46.93      -70.56     70.56 o 
 -12   4  22        2.86      -45.46     63.18 o 
 -11   4  22        8.81       98.90     67.02 o 
 -10   4  22        0.55       -0.14     35.68 o 
  -9   4  22      275.15      142.58     79.74 o 
  -8   4  22        3.79       50.98     46.11 o 
  -7   4  22        5.41      -24.37     42.83 o 
  -6   4  22        0.86       41.45     43.40 o 
  -5   4  22        3.31      -42.06     42.06 o 
  -4   4  22       42.69      -25.52     42.46 o 
  -3   4  22       78.48       84.70     48.84 o 
  -2   4  22      159.03       54.82     65.54 o 
  -1   4  22      302.09        7.67     55.69 o 
   0   4  22        4.28       -2.98     52.22 o 
   1   4  22      431.75      233.54    129.92 o 
   2   4  22       21.18      -34.13     52.18 o 
 -12   5  22      870.38      836.05     92.14 o 
 -11   5  22     1525.71     1602.82    109.89 o 
 -10   5  22     1508.13     1662.37    163.16 o 
  -9   5  22      864.34      796.94    228.14 o 
  -8   5  22     2976.51     2860.81    764.74 o 
  -7   5  22      672.89      656.34     59.19 o 
  -6   5  22     2611.57     2459.24    583.38 o 
  -5   5  22      574.71      515.68    193.12 o 
  -4   5  22     2640.42     2640.14    437.68 o 
  -3   5  22      594.76      404.83    145.43 o 
  -2   5  22     3037.73     2295.86    553.76 o 
  -1   5  22       36.39      -12.98     54.16 o 
   0   5  22     4162.75     3439.47    442.07 o 
  -9   6  22      211.79      112.87     46.28 o 
  -8   6  22      634.08      551.45     53.05 o 
  -7   6  22      978.66      842.45    123.04 o 
  -6   6  22      835.21      712.07     76.19 o 
  -5   6  22     1386.10     1383.66    134.10 o 
  -4   6  22     1051.91      907.09    103.96 o 
  -3   6  22      605.41      367.39    200.80 o 
 -14   1  23      547.37      524.63     60.33 o 
 -13   1  23      788.39      838.41    111.92 o 
 -12   1  23      559.04      682.52     59.50 o 
 -11   1  23      461.88      463.92     56.59 o 
 -10   1  23     1084.66      997.72     94.60 o 
  -9   1  23     2022.64     2002.28    369.07 o 
  -8   1  23     1541.98     1345.28    146.31 o 
  -7   1  23     1841.80     2203.71     65.03 o 
  -6   1  23     1621.01     1857.02     48.95 o 
  -5   1  23      267.90      319.91     34.05 o 
  -4   1  23     2830.84     3197.28     70.61 o 
  -3   1  23      159.95      124.49     47.05 o 
  -2   1  23     4176.49     3921.30    242.89 o 
  -1   1  23      305.40      122.20     76.67 o 
   0   1  23     2631.67     2115.19    405.79 o 
   1   1  23      291.12       95.40     67.75 o 
   2   1  23     2311.17     1782.55    158.74 o 
   3   1  23       98.99       43.44     44.67 o 
 -14   2  23      862.94      972.48     99.52 o 
 -11   2  23      514.98        7.97     74.71 o 
 -10   2  23      246.29      161.46     41.06 o 
  -9   2  23      755.06      582.13    156.35 o 
  -8   2  23       69.31        5.77     53.13 o 
  -7   2  23      623.17      410.77    250.85 o 
  -6   2  23      243.00       92.12     64.95 o 
  -5   2  23      249.35       49.55     50.00 o 
  -4   2  23     1201.57     1227.19    121.54 o 
  -3   2  23     1135.84     1194.99    172.05 o 
  -2   2  23      520.49      381.02     61.86 o 
  -1   2  23     1522.59     1166.23    309.88 o 
   0   2  23      228.08      104.73     61.41 o 
   1   2  23     1203.56      505.95     99.83 o 
   2   2  23       29.23       18.59     51.48 o 
 -13   3  23      123.51       35.43     74.10 o 
 -12   3  23      354.96      267.51     77.95 o 
 -11   3  23      281.28      270.75     76.77 o 
 -10   3  23      257.92      167.63     86.17 o 
  -9   3  23      134.37      139.88    109.13 o 
  -8   3  23      353.52      384.87    207.15 o 
  -7   3  23      107.48      101.97     45.92 o 
  -6   3  23      390.88      483.92    107.77 o 
  -5   3  23       52.36      -26.36     43.31 o 
  -4   3  23     1030.07      817.80    102.78 o 
  -3   3  23       62.79       -3.53     47.49 o 
  -2   3  23      983.84     1052.37    488.49 o 
  -1   3  23       78.15      -38.19     49.15 o 
   0   3  23      887.89      310.11    212.49 o 
   1   3  23       14.46       35.98     52.75 o 
 -11   4  23     1283.63      646.56     97.77 o 
 -10   4  23     1602.80     1831.66    113.46 o 
  -9   4  23     1711.85     1564.86    168.16 o 
  -8   4  23     1151.07      952.30    191.77 o 
  -7   4  23     1810.95     1668.18    395.29 o 
  -6   4  23     1327.88     1124.47    144.29 o 
  -5   4  23     2284.04     2419.70     83.26 o 
  -4   4  23     1266.45     1285.14     98.36 o 
  -3   4  23     2446.89     2105.65    194.15 o 
  -2   4  23      739.28      505.66     64.83 o 
  -1   4  23     3171.67     2201.47    213.41 o 
   0   4  23      111.70       98.40     75.28 o 
  -9   5  23      116.36      167.99     51.84 o 
  -8   5  23      225.25      -48.95    200.03 o 
  -7   5  23      130.64      225.05     51.85 o 
  -6   5  23      599.82      377.10    110.44 o 
  -5   5  23      580.52      542.89    198.29 o 
  -4   5  23      150.44       70.95     84.29 o 
  -3   5  23      469.31      390.80     98.62 o 
 -13   0  24      200.02       72.04     74.11 o 
 -12   0  24     1255.91     1291.93    105.74 o 
 -11   0  24       77.18      -16.83     66.72 o 
 -10   0  24     3667.90     3714.25    136.59 o 
  -9   0  24      266.04      146.96     84.01 o 
  -8   0  24     2843.51     2945.86    334.59 o 
  -7   0  24      165.86      382.93     73.22 o 
  -6   0  24     1476.54     1230.11    473.08 o 
  -5   0  24     1914.16     1511.09    438.15 o 
  -4   0  24      753.33      507.05    293.24 o 
  -3   0  24     2737.93     2700.68    530.95 o 
  -2   0  24      477.83      345.02    353.59 o 
  -1   0  24     1313.84     1333.44    678.18 o 
   0   0  24     1317.16      827.04    123.61 o 
   1   0  24     1079.98      246.42    130.54 o 
 -13   1  24      514.84      409.10     94.34 o 
 -12   1  24        1.80      -40.27     47.51 o 
 -11   1  24      171.30      191.67     48.17 o 
 -10   1  24      135.77      150.74     31.67 o 
  -9   1  24      205.53      183.75     35.04 o 
  -8   1  24       38.28       16.37     26.44 o 
  -7   1  24      167.59      151.62     33.51 o 
  -6   1  24        9.20       84.20     31.43 o 
  -5   1  24      758.34      630.72     57.35 o 
  -4   1  24      233.78      175.68     36.18 o 
  -3   1  24      425.97      535.89     40.62 o 
  -2   1  24      363.86      188.29     87.31 o 
  -1   1  24      156.54      113.87     59.64 o 
   0   1  24      350.20       -1.60     60.43 o 
 -12   2  24      959.98      834.60    103.66 o 
 -11   2  24      183.67      -71.15     71.15 o 
 -10   2  24     1689.58     1798.25    241.98 o 
  -9   2  24      119.42       24.12     39.07 o 
  -8   2  24      945.55      830.94    203.85 o 
  -7   2  24      568.05      407.30    141.15 o 
  -6   2  24      133.92       73.37    141.71 o 
  -5   2  24      935.61      857.00    374.04 o 
  -4   2  24       42.78       12.50     47.41 o 
  -3   2  24     1036.91     1074.19    368.14 o 
  -1   2  24      994.60      278.50     64.01 o 
   0   2  24       67.31      -25.71     51.08 o 
 -11   3  24     2707.56     2490.13    131.21 o 
 -10   3  24     2154.40     2070.26     76.94 o 
  -9   3  24     1460.46     1600.04     63.46 o 
  -8   3  24     2016.75     1868.92    362.50 o 
  -7   3  24      850.62      866.42     64.09 o 
  -6   3  24     1283.86     1078.14     68.85 o 
  -5   3  24      931.72      616.26    216.48 o 
  -4   3  24     1438.23     1216.96    277.52 o 
  -3   3  24      745.33      702.06    180.88 o 
  -2   3  24     1722.78     1196.65    501.47 o 
  -1   3  24      474.31      356.96    168.16 o 
  -8   4  24       64.69       43.67     50.72 o 
  -7   4  24      313.56      191.76    107.62 o 
  -6   4  24       18.34       14.50     64.36 o 
  -5   4  24       29.74       33.07     51.25 o 
  -4   4  24       10.78      -25.04     50.62 o 
 -10   1  25        4.86      -51.35     51.35 o 
  -9   1  25     3526.14     3656.36     99.40 o 
  -8   1  25       74.22       46.15     55.95 o 
  -7   1  25     1795.78     1817.79     78.27 o 
  -6   1  25      811.86      739.74     66.17 o 
  -5   1  25     1108.49     1348.61     70.26 o 
  -4   1  25     1963.17     2058.70     82.07 o 
  -3   1  25      780.96      811.50     67.21 o 
  -9   2  25      617.79      -41.34     86.22 o 
  -8   2  25      917.01      727.68     90.37 o 
  -7   2  25      277.96     -100.09    100.09 o 
  -6   2  25      735.16      607.15     90.66 o 
  -5   2  25      506.11       27.46     81.50 o 
  -4   2  25      833.93      773.43     87.41 o 
                                                 
